# Supplementary material for: (E)-1-Methyl-4-[2-(1-naphth­yl)vin­yl]pyridinium 4-bromo­benzene­sulfonate
Source: Acta Crystallogr Sect E Struct Rep Online. 2009 Apr 30;65(Pt 5):o1144–5. doi: 10.1107/S1600536809014974 (PMC2977813; doi:10.1107/S1600536809014974)
Supplement: Supplementary file 1 [file e-65-o1144-sup1.cif]

##############################################################################
###                                                                        ###
###        Electronic paper (Acta Crystallographica Section E)             ###
###                                                                        ###
##############################################################################
#                                                                            #
# This CIF contains the data in a paper accepted for publication in Acta     #
# Crystallographica Section E. It conforms to the requirements of Notes      #
# for Authors for Section E, and has been peer reviewed under the auspices   #
# of the IUCr Commission on Journals.                                        #
#                                                                            #
# Full details of the Crystallographic Information File format               #
# are given in the paper "The Crystallographic Information File (CIF):       #
# a New Standard Archive File for Crystallography" by S. R. Hall, F. H.      #
# Allen and I. D. Brown [Acta Cryst. (1991), A47, 655-685].                  #
#                                                                            #
# The current version of the core CIF dictionary is obtainable from          #
# ftp://ftp.iucr.org/pub/cif_core.dic. The current version number is 2.4.    #
#                                                                            #
# Software is freely available for graphical display of the structure(s) in  #
# this CIF.  For information consult the CIF home page http://www.iucr.org/  #
# cif/home.html                                                              #
#                                                                            #
# This file may be used for bona fide research purposes within the           #
# scientific community so long as proper attribution is given to the journal # 
# article from which it was obtained.                                        #
#                                                                            #
##############################################################################
                                             
data_global
_audit_creation_method     'form.cif (version 2.0)'
_journal_data_validation_number     ?
_journal_date_recd_electronic     2009-03-27
_journal_date_accepted     2009-04-22
_journal_name_full     'Acta Crystallographica, Section E'
_journal_year     2009
_journal_volume     65
_journal_issue      5
_journal_page_first     o1144
_journal_page_last     o1145
_journal_paper_category     QO
_journal_coeditor_code     SJ2603
_publ_contact_author_name     'Assoc.Prof. Dr. Suchada Chantrapromma'
_publ_contact_author_address
;
      Department of Chemistry
      Faculty of Science
      Prince of Songkla University
      Hat-Yai, Songkhla 90112
      THAILAND
;
_publ_contact_author_email     'suchada.c@psu.ac.th'
_publ_contact_author_fax     '66 74 212918'
_publ_contact_author_phone     '66 74 288447'
_publ_section_title
;
(<i>E</i>)-1-Methyl-4-[2-(1-naphthyl)vinyl]pyridinium 4-bromobenzenesulfonate
;
_publ_section_title_footnote
;
 This paper is dedicated to the late Her Royal Highness Princess Galyani
Vadhana Krom Luang Naradhiwas Rajanagarindra for her patronage of Science in
Thailand.
;
loop_
    _publ_author_name
    _publ_author_footnote
    _publ_author_address
    'Suchada Chantrapromma'
;
Thomson Reuters ResearcherID: A-5085-2009.
;
;     Crystal Materials Research Unit
      Department of Chemistry
      Faculty of Science
      Prince of Songkla University
      Hat-Yai, Songkhla 90112
      Thailand
;
    'Kullapa Chanawanno' ?
;     Crystal Materials Research Unit
      Department of Chemistry
      Faculty of Science
      Prince of Songkla University
      Hat-Yai, Songkhla 90112
      Thailand
;
    'Hoong-Kun Fun'
;
Additional correspondence author, e-mail: hkfun@usm.my;
Thomson Reuters ResearcherID: A-3561-2009.
;
;     X-ray Crystallography Unit
      School of Physics
      Universiti Sains Malaysia
      11800 USM, Penang
      Malaysia
;
data_I
_audit_creation_method     SHELXL-97
_chemical_name_systematic
;
(<i>E</i>)-1-Methyl-4-[2-(1-naphthyl)vinyl]pyridinium
4-bromobenzenesulfonate
;
_chemical_name_common
;
;
_chemical_formula_moiety     'C18 H16 N +, C6 H4 Br O3 S -'
_chemical_formula_sum     'C24 H20 Br N O3 S'
_chemical_formula_iupac     'C18 H16 N +, C6 H4 Br O3 S -'
_chemical_formula_weight     482.38
_chemical_melting_point     ?
_chemical_melting_point_gt     495
_chemical_melting_point_lt     496
_symmetry_cell_setting     Orthorhombic
_symmetry_space_group_name_H-M     'P n a 21'
_symmetry_space_group_name_Hall     'P 2c -2n'
loop_
    _symmetry_equiv_pos_as_xyz
    'x, y, z'
    '-x, -y, z+1/2'
    'x+1/2, -y+1/2, z'
    '-x+1/2, y+1/2, z+1/2'
_cell_length_a     12.2195(2)
_cell_length_b     21.9907(4)
_cell_length_c     7.62560(10)
_cell_angle_alpha     90.00
_cell_angle_beta     90.00
_cell_angle_gamma     90.00
_cell_volume     2049.12(6)
_cell_formula_units_Z     4
_cell_measurement_reflns_used     5563
_cell_measurement_theta_min     2.49
_cell_measurement_theta_max     30.00
_cell_measurement_temperature     100(2)
_exptl_crystal_description     Needle
_exptl_crystal_colour     Yellow
_exptl_crystal_size_max     0.46
_exptl_crystal_size_mid     0.15
_exptl_crystal_size_min     0.14
_exptl_crystal_density_diffrn     1.564
_exptl_crystal_density_meas     ?
_exptl_crystal_density_method     'not measured'
_exptl_crystal_F_000     984
_exptl_absorpt_coefficient_mu     2.135
_exptl_absorpt_correction_type     multi-scan
_exptl_absorpt_process_details     '(SADABS; Bruker, 2005)'
_exptl_absorpt_correction_T_min     0.4374
_exptl_absorpt_correction_T_max     0.7528
_exptl_special_details
;
The crystal was placed in the cold stream of an Oxford Cryosystems Cobra
open-flow nitrogen cryostat (Cosier & Glazer, 1986) operating at 100.0(1) K.
;
_diffrn_ambient_temperature     100
_diffrn_radiation_type     'MoK\a'
_diffrn_radiation_wavelength     0.71073
_diffrn_radiation_source     'sealed tube'
_diffrn_radiation_monochromator     'graphite'
_diffrn_measurement_device_type     'Bruker APEXII CCD area-detector'
_diffrn_measurement_method     '\f and \w'
_diffrn_detector_area_resol_mean     ?
_diffrn_reflns_number     15171
_diffrn_reflns_av_R_equivalents     0.0436
_diffrn_reflns_av_sigmaI/netI     0.0782
_diffrn_reflns_theta_min     2.49
_diffrn_reflns_theta_max     30.00
_diffrn_reflns_theta_full     30.00
_diffrn_measured_fraction_theta_max     0.998
_diffrn_measured_fraction_theta_full     0.998
_diffrn_reflns_limit_h_min     -12
_diffrn_reflns_limit_h_max     17
_diffrn_reflns_limit_k_min     -30
_diffrn_reflns_limit_k_max     25
_diffrn_reflns_limit_l_min     -10
_diffrn_reflns_limit_l_max     10
_diffrn_standards_number     0
_diffrn_standards_interval_count     ?
_diffrn_standards_interval_time     ?
_diffrn_standards_decay_%     ?
_refine_special_details
;
 Refinement of F^2^ against ALL reflections.  The weighted R-factor wR and
 goodness of fit S are based on F^2^, conventional R-factors R are based
 on F, with F set to zero for negative F^2^. The threshold expression of
 F^2^ > 2sigma(F^2^) is used only for calculating R-factors(gt) etc. and is
 not relevant to the choice of reflections for refinement.  R-factors based
 on F^2^ are statistically about twice as large as those based on F, and R-
 factors based on ALL data will be even larger.
;
_reflns_number_total     5563
_reflns_number_gt     3975
_reflns_threshold_expression     I>2\s(I)
_refine_ls_structure_factor_coef     Fsqd
_refine_ls_matrix_type     full
_refine_ls_R_factor_all     0.0783
_refine_ls_R_factor_gt     0.0468
_refine_ls_wR_factor_gt     0.0936
_refine_ls_wR_factor_ref     0.1065
_refine_ls_goodness_of_fit_ref     1.027
_refine_ls_restrained_S_all     1.029
_refine_ls_number_reflns     5563
_refine_ls_number_parameters     326
_refine_ls_number_restraints     11
_refine_ls_hydrogen_treatment     constr
_refine_ls_weighting_scheme     calc
_refine_ls_weighting_details
         'calc w=1/[\s^2^(Fo^2^)+(0.0268P)^2^+1.3478P] where P=(Fo^2^+2Fc^2^)/3'
_atom_sites_solution_hydrogens     geom
_atom_sites_solution_primary     direct
_atom_sites_solution_secondary     difmap
_refine_ls_shift/su_max     0.002
_refine_ls_shift/su_mean     0.000
_refine_diff_density_max     1.112
_refine_diff_density_min     -0.485
_refine_ls_extinction_method     none
_refine_ls_extinction_coef     ?
_refine_ls_abs_structure_details     'Flack (1983), 2373 Friedel pairs'
_refine_ls_abs_structure_Flack     -0.003(11)
loop_
    _atom_type_symbol
    _atom_type_description
    _atom_type_scat_dispersion_real
    _atom_type_scat_dispersion_imag
    _atom_type_scat_source
    'C' 'C' 0.0033 0.0016
                         'International Tables Vol C Tables 4.2.6.8 and 6.1.1.4'
    'H' 'H' 0.0000 0.0000
                         'International Tables Vol C Tables 4.2.6.8 and 6.1.1.4'
    'N' 'N' 0.0061 0.0033
                         'International Tables Vol C Tables 4.2.6.8 and 6.1.1.4'
    'O' 'O' 0.0106 0.0060
                         'International Tables Vol C Tables 4.2.6.8 and 6.1.1.4'
    'S' 'S' 0.1246 0.1234
                         'International Tables Vol C Tables 4.2.6.8 and 6.1.1.4'
    'Br' 'Br' -0.2901 2.4595
                         'International Tables Vol C Tables 4.2.6.8 and 6.1.1.4'
_computing_data_collection     'APEX2 (Bruker, 2005)'
_computing_cell_refinement     'SAINT (Bruker, 2005)'
_computing_data_reduction     'SAINT (Bruker, 2005)'
_computing_structure_solution     'SHELXTL (Sheldrick, 2008)'
_computing_structure_refinement     'SHELXTL (Sheldrick, 2008)'
_computing_molecular_graphics     'SHELXTL (Sheldrick, 2008)'
_computing_publication_material
;
SHELXTL (Sheldrick, 2008) and PLATON (Spek, 2009)
;
loop_
    _atom_site_type_symbol
    _atom_site_label
    _atom_site_fract_x
    _atom_site_fract_y
    _atom_site_fract_z
    _atom_site_U_iso_or_equiv
    _atom_site_adp_type
    _atom_site_calc_flag
    _atom_site_refinement_flags
    _atom_site_occupancy
    _atom_site_disorder_assembly
    _atom_site_disorder_group
    Br Br1 1.09367(3) 0.735910(17) 0.33953(7) 0.03638(11) Uani d . 1 . .
    S S1 0.77513(7) 0.83524(5) 0.94982(13) 0.0282(2) Uani d . 1 . .
    O O1 0.8448(2) 0.85394(18) 1.0921(4) 0.0511(9) Uani d . 1 . .
    O O2 0.7122(2) 0.88360(13) 0.8744(4) 0.0441(8) Uani d . 1 . .
    O O3 0.7095(3) 0.78212(14) 0.9922(5) 0.0518(9) Uani d . 1 . .
    N N1A 0.7710(6) 0.6185(4) 0.1666(13) 0.0408(19) Uani d PD 0.708(6) A 1
    C C1A 0.2235(8) 0.4733(4) 0.2313(16) 0.0658(14) Uani d P 0.708(6) A 1
    C C2A 0.2047(9) 0.5344(4) 0.3012(16) 0.061(3) Uani d P 0.708(6) A 1
    H H2AA 0.2583 0.5650 0.2827 0.073 Uiso calc PR 0.708(6) A 1
    C C3A 0.1123(9) 0.5484(5) 0.3922(16) 0.0658(14) Uani d P 0.708(6) A 1
    H H3AA 0.1022 0.5883 0.4370 0.079 Uiso calc PR 0.708(6) A 1
    C C4A 0.0335(10) 0.5048(4) 0.4194(18) 0.0658(14) Uani d P 0.708(6) A 1
    H H4AA -0.0282 0.5156 0.4885 0.079 Uiso calc PR 0.708(6) A 1
    C C5A 0.0378(8) 0.4470(5) 0.3538(16) 0.054(3) Uani d P 0.708(6) A 1
    H H5AA -0.0208 0.4190 0.3685 0.065 Uiso calc PR 0.708(6) A 1
    C C6A 0.1369(10) 0.4309(5) 0.2605(17) 0.047(3) Uani d P 0.708(6) A 1
    C C7A 0.1552(9) 0.3698(4) 0.1942(13) 0.057(3) Uani d P 0.708(6) A 1
    H H7AA 0.0989 0.3401 0.2024 0.069 Uiso calc PR 0.708(6) A 1
    C C8A 0.2557(7) 0.3547(3) 0.1185(10) 0.0410(18) Uani d P 0.708(6) A 1
    H H8AA 0.2682 0.3142 0.0800 0.049 Uiso calc PR 0.708(6) A 1
    C C9A 0.3383(7) 0.3982(3) 0.0984(10) 0.0401(18) Uani d P 0.708(6) A 1
    H H9AA 0.4057 0.3868 0.0459 0.048 Uiso calc PR 0.708(6) A 1
    C C10A 0.3236(5) 0.4569(3) 0.1531(12) 0.055(2) Uani d P 0.708(6) A 1
    C C11A 0.4093(6) 0.5027(4) 0.1523(13) 0.0658(14) Uani d P 0.708(6) A 1
    H H11A 0.3894 0.5443 0.1429 0.079 Uiso calc PR 0.708(6) A 1
    C C12A 0.5166(7) 0.4881(3) 0.1644(12) 0.0658(14) Uani d P 0.708(6) A 1
    H H12A 0.5361 0.4470 0.1858 0.079 Uiso calc PR 0.708(6) A 1
    C C13A 0.6044(5) 0.5338(3) 0.1455(9) 0.0354(15) Uani d PD 0.708(6) A 1
    C C14A 0.7055(6) 0.5194(3) 0.2165(8) 0.0304(14) Uani d PD 0.708(6) A 1
    H H14A 0.7179 0.4795 0.2597 0.036 Uiso calc PR 0.708(6) A 1
    C C15A 0.7866(6) 0.5609(4) 0.2254(11) 0.0426(19) Uani d PD 0.708(6) A 1
    H H15A 0.8555 0.5497 0.2734 0.051 Uiso calc PR 0.708(6) A 1
    C C16A 0.6701(8) 0.6347(5) 0.0899(16) 0.032(2) Uani d PD 0.708(6) A 1
    H H16A 0.6591 0.6737 0.0394 0.038 Uiso calc PR 0.708(6) A 1
    C C17A 0.5912(11) 0.5933(6) 0.091(2) 0.034(2) Uani d PD 0.708(6) A 1
    H H17A 0.5207 0.6053 0.0517 0.041 Uiso calc PR 0.708(6) A 1
    C C18A 0.8611(5) 0.6636(3) 0.1790(13) 0.049(2) Uani d P 0.708(6) A 1
    H H18A 0.8357 0.7030 0.1345 0.074 Uiso calc PR 0.708(6) A 1
    H H18B 0.9235 0.6497 0.1089 0.074 Uiso calc PR 0.708(6) A 1
    H H18C 0.8835 0.6679 0.3017 0.074 Uiso calc PR 0.708(6) A 1
    N N1B 0.7857(17) 0.6237(10) 0.118(3) 0.028(5) Uiso d P 0.292(6) A 2
    C C1B 0.2380(11) 0.4829(7) 0.2936(15) 0.028(4) Uiso d PD 0.292(6) A 2
    C C2B 0.2071(16) 0.5389(8) 0.3799(19) 0.027(4) Uiso d PD 0.292(6) A 2
    H H2BA 0.2576 0.5711 0.3981 0.032 Uiso calc PR 0.292(6) A 2
    C C3B 0.0975(14) 0.5426(9) 0.435(2) 0.029(4) Uiso d PD 0.292(6) A 2
    H H3BA 0.0726 0.5797 0.4849 0.035 Uiso calc PR 0.292(6) A 2
    C C4B 0.0193(17) 0.4919(8) 0.420(3) 0.032(4) Uiso d PD 0.292(6) A 2
    H H4BA -0.0524 0.4921 0.4682 0.038 Uiso calc PR 0.292(6) A 2
    C C5B 0.0648(15) 0.4427(10) 0.324(3) 0.020(4) Uiso d PD 0.292(6) A 2
    H H5BA 0.0163 0.4100 0.2996 0.024 Uiso calc PR 0.292(6) A 2
    C C6B 0.1667(19) 0.4362(14) 0.264(4) 0.028(6) Uiso d PD 0.292(6) A 2
    C C7B 0.1927(16) 0.3832(10) 0.183(3) 0.037(5) Uiso d PD 0.292(6) A 2
    H H7BA 0.1410 0.3514 0.1690 0.044 Uiso calc PR 0.292(6) A 2
    C C8B 0.3015(16) 0.3782(11) 0.119(2) 0.025(4) Uiso d PD 0.292(6) A 2
    H H8BA 0.3218 0.3447 0.0472 0.030 Uiso calc PR 0.292(6) A 2
    C C9B 0.3804(14) 0.4237(8) 0.164(2) 0.038(4) Uiso d PD 0.292(6) A 2
    H H9BA 0.4533 0.4190 0.1223 0.045 Uiso calc PR 0.292(6) A 2
    C C10B 0.3572(12) 0.4713(7) 0.258(2) 0.034(4) Uiso d PD 0.292(6) A 2
    C C11B 0.4442(9) 0.5144(5) 0.345(2) 0.027(3) Uiso d P 0.292(6) A 2
    H H11B 0.4222 0.5506 0.4033 0.032 Uiso calc PR 0.292(6) A 2
    C C12B 0.5668(9) 0.4966(6) 0.334(3) 0.035(3) Uiso d P 0.292(6) A 2
    H H12B 0.5946 0.4622 0.3948 0.042 Uiso calc PR 0.292(6) A 2
    C C13B 0.6410(16) 0.5363(7) 0.221(2) 0.027(3) Uiso d P 0.292(6) A 2
    C C14B 0.7498(16) 0.5288(9) 0.241(2) 0.025(4) Uiso d P 0.292(6) A 2
    H H14B 0.7751 0.4910 0.2865 0.030 Uiso calc PR 0.292(6) A 2
    C C15B 0.8236(15) 0.5706(8) 0.202(2) 0.028(4) Uiso d P 0.292(6) A 2
    H H15B 0.8988 0.5652 0.2299 0.034 Uiso calc PR 0.292(6) A 2
    C C16B 0.692(2) 0.6327(14) 0.111(4) 0.025(7) Uiso d P 0.292(6) A 2
    H H16B 0.6727 0.6739 0.0892 0.030 Uiso calc PR 0.292(6) A 2
    C C17B 0.601(4) 0.594(2) 0.131(5) 0.041(11) Uiso d P 0.292(6) A 2
    H H17B 0.5281 0.6017 0.0944 0.049 Uiso calc PR 0.292(6) A 2
    C C18B 0.8654(16) 0.6754(9) 0.083(3) 0.040(4) Uiso d P 0.292(6) A 2
    H H18D 0.8352 0.7023 -0.0077 0.061 Uiso calc PR 0.292(6) A 2
    H H18E 0.9353 0.6587 0.0418 0.061 Uiso calc PR 0.292(6) A 2
    H H18F 0.8772 0.6985 0.1908 0.061 Uiso calc PR 0.292(6) A 2
    C C19 0.8411(3) 0.82014(19) 0.6071(6) 0.0318(9) Uani d . 1 . .
    H H19A 0.7774 0.8426 0.5776 0.038 Uiso calc R 1 . .
    C C20 0.9073(3) 0.79817(19) 0.4741(6) 0.0336(9) Uani d . 1 . .
    H H20A 0.8892 0.8048 0.3545 0.040 Uiso calc R 1 . .
    C C21 1.0008(3) 0.76615(19) 0.5203(6) 0.0336(9) Uani d . 1 . .
    C C22 1.0283(3) 0.7563(2) 0.6960(6) 0.0342(9) Uani d . 1 . .
    H H22A 1.0928 0.7344 0.7254 0.041 Uiso calc R 1 . .
    C C23 0.9611(3) 0.77848(16) 0.8261(7) 0.0322(8) Uani d . 1 . .
    H H23A 0.9794 0.7723 0.9458 0.039 Uiso calc R 1 . .
    C C24 0.8656(3) 0.81016(17) 0.7818(5) 0.0265(8) Uani d . 1 . .
loop_
    _atom_site_aniso_label
    _atom_site_aniso_U_11
    _atom_site_aniso_U_22
    _atom_site_aniso_U_33
    _atom_site_aniso_U_12
    _atom_site_aniso_U_13
    _atom_site_aniso_U_23
    Br1 0.03289(17) 0.0388(2) 0.0375(2) -0.00330(17) 0.0114(2) -0.0081(3)
    S1 0.0279(4) 0.0316(5) 0.0250(4) -0.0001(4) 0.0058(4) 0.0027(4)
    O1 0.0363(16) 0.085(3) 0.0320(17) 0.0042(17) 0.0021(15) -0.0159(18)
    O2 0.0474(16) 0.0455(18) 0.039(2) 0.0191(14) 0.0116(15) 0.0103(14)
    O3 0.059(2) 0.0385(18) 0.058(2) -0.0128(15) 0.0293(18) -0.0001(16)
    N1A 0.025(3) 0.037(4) 0.060(6) -0.002(3) 0.007(4) 0.006(4)
    C1A 0.068(3) 0.033(2) 0.096(4) 0.0093(18) -0.032(2) -0.003(2)
    C2A 0.074(6) 0.034(4) 0.074(7) 0.005(3) -0.048(5) -0.003(4)
    C3A 0.068(3) 0.033(2) 0.096(4) 0.0093(18) -0.032(2) -0.003(2)
    C4A 0.068(3) 0.033(2) 0.096(4) 0.0093(18) -0.032(2) -0.003(2)
    C5A 0.054(6) 0.062(6) 0.046(6) 0.019(5) 0.007(5) 0.001(5)
    C6A 0.051(7) 0.033(5) 0.057(6) -0.002(5) -0.004(6) 0.013(3)
    C7A 0.074(6) 0.034(5) 0.064(6) -0.018(5) -0.011(5) 0.007(4)
    C8A 0.057(4) 0.019(3) 0.047(4) -0.014(3) 0.001(4) -0.006(3)
    C9A 0.049(4) 0.025(4) 0.046(4) -0.014(3) -0.018(4) 0.006(3)
    C10A 0.043(4) 0.015(3) 0.105(7) 0.002(3) -0.046(4) 0.001(4)
    C11A 0.068(3) 0.033(2) 0.096(4) 0.0093(18) -0.032(2) -0.003(2)
    C12A 0.068(3) 0.033(2) 0.096(4) 0.0093(18) -0.032(2) -0.003(2)
    C13A 0.026(3) 0.040(4) 0.040(4) 0.010(3) -0.015(3) -0.016(3)
    C14A 0.029(3) 0.028(4) 0.034(3) -0.005(3) -0.006(3) -0.002(3)
    C15A 0.020(3) 0.046(5) 0.063(5) 0.002(3) -0.001(3) 0.015(4)
    C16A 0.018(4) 0.038(5) 0.040(5) 0.008(4) -0.003(4) 0.014(3)
    C17A 0.028(4) 0.039(5) 0.035(6) -0.001(3) 0.006(5) -0.011(5)
    C18A 0.028(3) 0.043(4) 0.076(6) -0.007(3) 0.007(4) 0.002(4)
    C19 0.032(2) 0.033(2) 0.030(2) 0.0022(17) 0.0073(18) 0.0056(18)
    C20 0.038(2) 0.035(2) 0.028(2) 0.0010(18) 0.0026(19) -0.0005(17)
    C21 0.0284(18) 0.034(2) 0.038(2) -0.0001(18) 0.0107(17) -0.0008(19)
    C22 0.0301(19) 0.038(2) 0.034(2) 0.0012(18) 0.0032(18) 0.0035(18)
    C23 0.0283(15) 0.036(2) 0.032(2) -0.0015(14) 0.004(2) 0.005(2)
    C24 0.0283(16) 0.024(2) 0.0275(19) -0.0038(16) 0.0047(15) 0.0039(15)
_geom_special_details
;
 All esds (except the esd in the dihedral angle between two l.s. planes)
 are estimated using the full covariance matrix.  The cell esds are taken
 into account individually in the estimation of esds in distances, angles
 and torsion angles; correlations between esds in cell parameters are only
 used when they are defined by crystal symmetry.  An approximate (isotropic)
 treatment of cell esds is used for estimating esds involving l.s. planes.
;
loop_
    _geom_bond_atom_site_label_1
    _geom_bond_atom_site_label_2
    _geom_bond_site_symmetry_2
    _geom_bond_distance
    _geom_bond_publ_flag
    Br1 C21 . 1.905(4) ?
    S1 O2 . 1.433(3) ?
    S1 O1 . 1.439(3) ?
    S1 O3 . 1.453(3) ?
    S1 C24 . 1.780(4) ?
    N1A C15A . 1.357(12) ?
    N1A C16A . 1.410(13) ?
    N1A C18A . 1.485(10) ?
    C1A C10A . 1.407(13) ?
    C1A C6A . 1.428(14) ?
    C1A C2A . 1.465(12) ?
    C2A C3A . 1.361(15) ?
    C2A H2AA . 0.9500 ?
    C3A C4A . 1.374(15) ?
    C3A H3AA . 0.9500 ?
    C4A C5A . 1.368(14) ?
    C4A H4AA . 0.9500 ?
    C5A C6A . 1.448(15) ?
    C5A H5AA . 0.9500 ?
    C6A C7A . 1.453(16) ?
    C7A C8A . 1.398(13) ?
    C7A H7AA . 0.9500 ?
    C8A C9A . 1.398(9) ?
    C8A H8AA . 0.9500 ?
    C9A C10A . 1.369(10) ?
    C9A H9AA . 0.9500 ?
    C10A C11A . 1.454(10) ?
    C11A C12A . 1.353(10) ?
    C11A H11A . 0.9500 ?
    C12A C13A . 1.477(10) ?
    C12A H12A . 0.9500 ?
    C13A C17A . 1.382(17) ?
    C13A C14A . 1.385(9) ?
    C14A C15A . 1.350(10) ?
    C14A H14A . 0.9500 ?
    C15A H15A . 0.9500 ?
    C16A C17A . 1.327(18) ?
    C16A H16A . 0.9500 ?
    C17A H17A . 0.9500 ?
    C18A H18A . 0.9800 ?
    C18A H18B . 0.9800 ?
    C18A H18C . 0.9800 ?
    N1B C16B . 1.17(3) ?
    N1B C15B . 1.41(3) ?
    N1B C18B . 1.52(3) ?
    C1B C6B . 1.37(3) ?
    C1B C2B . 1.45(2) ?
    C1B C10B . 1.50(2) ?
    C2B C3B . 1.41(3) ?
    C2B H2BA . 0.9500 ?
    C3B C4B . 1.47(2) ?
    C3B H3BA . 0.9500 ?
    C4B C5B . 1.42(3) ?
    C4B H4BA . 0.9500 ?
    C5B C6B . 1.33(3) ?
    C5B H5BA . 0.9500 ?
    C6B C7B . 1.36(4) ?
    C7B C8B . 1.42(3) ?
    C7B H7BA . 0.9500 ?
    C8B C9B . 1.43(3) ?
    C8B H8BA . 0.9500 ?
    C9B C10B . 1.30(2) ?
    C9B H9BA . 0.9500 ?
    C10B C11B . 1.57(2) ?
    C11B C12B . 1.552(15) ?
    C11B H11B . 0.9500 ?
    C12B C13B . 1.52(2) ?
    C12B H12B . 0.9500 ?
    C13B C14B . 1.35(2) ?
    C13B C17B . 1.52(5) ?
    C14B C15B . 1.32(2) ?
    C14B H14B . 0.9500 ?
    C15B H15B . 0.9500 ?
    C16B C17B . 1.41(5) ?
    C16B H16B . 0.9500 ?
    C17B H17B . 0.9500 ?
    C18B H18D . 0.9800 ?
    C18B H18E . 0.9800 ?
    C18B H18F . 0.9800 ?
    C19 C24 . 1.383(6) ?
    C19 C20 . 1.383(6) ?
    C19 H19A . 0.9500 ?
    C20 C21 . 1.388(6) ?
    C20 H20A . 0.9500 ?
    C21 C22 . 1.398(6) ?
    C22 C23 . 1.378(6) ?
    C22 H22A . 0.9500 ?
    C23 C24 . 1.399(5) ?
    C23 H23A . 0.9500 ?
loop_
    _geom_angle_atom_site_label_1
    _geom_angle_atom_site_label_2
    _geom_angle_atom_site_label_3
    _geom_angle_site_symmetry_1
    _geom_angle_site_symmetry_3
    _geom_angle
    _geom_angle_publ_flag
    O2 S1 O1 . . 114.1(2) ?
    O2 S1 O3 . . 112.96(19) ?
    O1 S1 O3 . . 112.9(2) ?
    O2 S1 C24 . . 105.91(18) ?
    O1 S1 C24 . . 105.27(17) ?
    O3 S1 C24 . . 104.71(18) ?
    C15A N1A C16A . . 119.7(8) ?
    C15A N1A C18A . . 119.9(7) ?
    C16A N1A C18A . . 120.4(8) ?
    C10A C1A C6A . . 122.9(9) ?
    C10A C1A C2A . . 121.7(9) ?
    C6A C1A C2A . . 115.2(10) ?
    C3A C2A C1A . . 121.5(10) ?
    C3A C2A H2AA . . 119.2 ?
    C1A C2A H2AA . . 119.2 ?
    C2A C3A C4A . . 120.1(10) ?
    C2A C3A H3AA . . 119.9 ?
    C4A C3A H3AA . . 119.9 ?
    C5A C4A C3A . . 124.5(12) ?
    C5A C4A H4AA . . 117.8 ?
    C3A C4A H4AA . . 117.8 ?
    C4A C5A C6A . . 116.0(11) ?
    C4A C5A H5AA . . 122.0 ?
    C6A C5A H5AA . . 122.0 ?
    C1A C6A C5A . . 122.5(10) ?
    C1A C6A C7A . . 115.8(10) ?
    C5A C6A C7A . . 121.7(10) ?
    C8A C7A C6A . . 119.9(9) ?
    C8A C7A H7AA . . 120.0 ?
    C6A C7A H7AA . . 120.0 ?
    C7A C8A C9A . . 121.1(7) ?
    C7A C8A H8AA . . 119.4 ?
    C9A C8A H8AA . . 119.4 ?
    C10A C9A C8A . . 121.1(8) ?
    C10A C9A H9AA . . 119.4 ?
    C8A C9A H9AA . . 119.4 ?
    C9A C10A C1A . . 119.0(7) ?
    C9A C10A C11A . . 123.9(8) ?
    C1A C10A C11A . . 116.8(7) ?
    C12A C11A C10A . . 122.2(7) ?
    C12A C11A H11A . . 118.9 ?
    C10A C11A H11A . . 118.9 ?
    C11A C12A C13A . . 122.4(7) ?
    C11A C12A H12A . . 118.8 ?
    C13A C12A H12A . . 118.8 ?
    C17A C13A C14A . . 116.0(8) ?
    C17A C13A C12A . . 126.0(8) ?
    C14A C13A C12A . . 117.0(6) ?
    C15A C14A C13A . . 121.3(6) ?
    C15A C14A H14A . . 119.3 ?
    C13A C14A H14A . . 119.3 ?
    C14A C15A N1A . . 120.7(6) ?
    C14A C15A H15A . . 119.6 ?
    N1A C15A H15A . . 119.6 ?
    C17A C16A N1A . . 117.4(11) ?
    C17A C16A H16A . . 121.3 ?
    N1A C16A H16A . . 121.3 ?
    C16A C17A C13A . . 124.5(13) ?
    C16A C17A H17A . . 117.7 ?
    C13A C17A H17A . . 117.7 ?
    C16B N1B C15B . . 119(2) ?
    C16B N1B C18B . . 120(2) ?
    C15B N1B C18B . . 119.2(18) ?
    C6B C1B C2B . . 123.2(18) ?
    C6B C1B C10B . . 117.5(17) ?
    C2B C1B C10B . . 118.7(14) ?
    C3B C2B C1B . . 115.8(17) ?
    C3B C2B H2BA . . 122.1 ?
    C1B C2B H2BA . . 122.1 ?
    C2B C3B C4B . . 123.4(18) ?
    C2B C3B H3BA . . 118.3 ?
    C4B C3B H3BA . . 118.3 ?
    C5B C4B C3B . . 111.3(17) ?
    C5B C4B H4BA . . 124.3 ?
    C3B C4B H4BA . . 124.3 ?
    C6B C5B C4B . . 129(2) ?
    C6B C5B H5BA . . 115.7 ?
    C4B C5B H5BA . . 115.7 ?
    C5B C6B C7B . . 118(2) ?
    C5B C6B C1B . . 117(3) ?
    C7B C6B C1B . . 125(2) ?
    C6B C7B C8B . . 116(2) ?
    C6B C7B H7BA . . 121.8 ?
    C8B C7B H7BA . . 121.8 ?
    C7B C8B C9B . . 119.6(18) ?
    C7B C8B H8BA . . 120.2 ?
    C9B C8B H8BA . . 120.2 ?
    C10B C9B C8B . . 123.2(17) ?
    C10B C9B H9BA . . 118.4 ?
    C8B C9B H9BA . . 118.4 ?
    C9B C10B C1B . . 116.6(16) ?
    C9B C10B C11B . . 124.9(15) ?
    C1B C10B C11B . . 118.5(12) ?
    C12B C11B C10B . . 118.5(11) ?
    C12B C11B H11B . . 120.7 ?
    C10B C11B H11B . . 120.7 ?
    C13B C12B C11B . . 117.4(13) ?
    C13B C12B H12B . . 121.3 ?
    C11B C12B H12B . . 121.3 ?
    C14B C13B C17B . . 118(2) ?
    C14B C13B C12B . . 116.9(16) ?
    C17B C13B C12B . . 123(2) ?
    C15B C14B C13B . . 124.2(18) ?
    C15B C14B H14B . . 117.9 ?
    C13B C14B H14B . . 117.9 ?
    C14B C15B N1B . . 117.0(17) ?
    C14B C15B H15B . . 121.5 ?
    N1B C15B H15B . . 121.5 ?
    N1B C16B C17B . . 132(3) ?
    N1B C16B H16B . . 114.1 ?
    C17B C16B H16B . . 114.1 ?
    C16B C17B C13B . . 108(3) ?
    C16B C17B H17B . . 126.2 ?
    C13B C17B H17B . . 126.2 ?
    N1B C18B H18D . . 109.5 ?
    N1B C18B H18E . . 109.5 ?
    H18D C18B H18E . . 109.5 ?
    N1B C18B H18F . . 109.5 ?
    H18D C18B H18F . . 109.5 ?
    H18E C18B H18F . . 109.5 ?
    C24 C19 C20 . . 121.6(4) ?
    C24 C19 H19A . . 119.2 ?
    C20 C19 H19A . . 119.2 ?
    C19 C20 C21 . . 118.2(4) ?
    C19 C20 H20A . . 120.9 ?
    C21 C20 H20A . . 120.9 ?
    C20 C21 C22 . . 121.3(4) ?
    C20 C21 Br1 . . 119.0(3) ?
    C22 C21 Br1 . . 119.7(3) ?
    C23 C22 C21 . . 119.4(4) ?
    C23 C22 H22A . . 120.3 ?
    C21 C22 H22A . . 120.3 ?
    C22 C23 C24 . . 120.0(5) ?
    C22 C23 H23A . . 120.0 ?
    C24 C23 H23A . . 120.0 ?
    C19 C24 C23 . . 119.4(4) ?
    C19 C24 S1 . . 120.7(3) ?
    C23 C24 S1 . . 119.9(3) ?
loop_
    _geom_torsion_atom_site_label_1
    _geom_torsion_atom_site_label_2
    _geom_torsion_atom_site_label_3
    _geom_torsion_atom_site_label_4
    _geom_torsion_site_symmetry_1
    _geom_torsion_site_symmetry_2
    _geom_torsion_site_symmetry_3
    _geom_torsion_site_symmetry_4
    _geom_torsion
    _geom_torsion_publ_flag
    C10A C1A C2A C3A . . . . -173.3(10) ?
    C6A C1A C2A C3A . . . . 2.1(15) ?
    C1A C2A C3A C4A . . . . -0.4(16) ?
    C2A C3A C4A C5A . . . . -3.1(17) ?
    C3A C4A C5A C6A . . . . 4.5(17) ?
    C10A C1A C6A C5A . . . . 174.8(10) ?
    C2A C1A C6A C5A . . . . -0.5(16) ?
    C10A C1A C6A C7A . . . . -3.7(16) ?
    C2A C1A C6A C7A . . . . -179.0(9) ?
    C4A C5A C6A C1A . . . . -2.6(17) ?
    C4A C5A C6A C7A . . . . 175.9(10) ?
    C1A C6A C7A C8A . . . . 4.2(14) ?
    C5A C6A C7A C8A . . . . -174.4(10) ?
    C6A C7A C8A C9A . . . . -2.7(13) ?
    C7A C8A C9A C10A . . . . 0.3(11) ?
    C8A C9A C10A C1A . . . . 0.2(12) ?
    C8A C9A C10A C11A . . . . 173.6(8) ?
    C6A C1A C10A C9A . . . . 1.6(14) ?
    C2A C1A C10A C9A . . . . 176.6(9) ?
    C6A C1A C10A C11A . . . . -172.3(9) ?
    C2A C1A C10A C11A . . . . 2.8(13) ?
    C9A C10A C11A C12A . . . . -26.5(14) ?
    C1A C10A C11A C12A . . . . 147.0(10) ?
    C10A C11A C12A C13A . . . . 173.6(8) ?
    C11A C12A C13A C17A . . . . -9.3(15) ?
    C11A C12A C13A C14A . . . . 158.9(8) ?
    C17A C13A C14A C15A . . . . -2.2(10) ?
    C12A C13A C14A C15A . . . . -171.6(7) ?
    C13A C14A C15A N1A . . . . 0.8(11) ?
    C16A N1A C15A C14A . . . . -2.1(14) ?
    C18A N1A C15A C14A . . . . 179.5(7) ?
    C15A N1A C16A C17A . . . . 5.0(16) ?
    C18A N1A C16A C17A . . . . -176.6(10) ?
    N1A C16A C17A C13A . . . . -7.0(19) ?
    C14A C13A C17A C16A . . . . 5.6(17) ?
    C12A C13A C17A C16A . . . . 173.9(11) ?
    C6B C1B C2B C3B . . . . 0.6(16) ?
    C10B C1B C2B C3B . . . . -169.9(11) ?
    C1B C2B C3B C4B . . . . 4.4(14) ?
    C2B C3B C4B C5B . . . . -7(2) ?
    C3B C4B C5B C6B . . . . 6(3) ?
    C4B C5B C6B C7B . . . . 177(2) ?
    C4B C5B C6B C1B . . . . -2(4) ?
    C2B C1B C6B C5B . . . . -2(3) ?
    C10B C1B C6B C5B . . . . 168.5(19) ?
    C2B C1B C6B C7B . . . . 179.5(19) ?
    C10B C1B C6B C7B . . . . -10(3) ?
    C5B C6B C7B C8B . . . . 179(2) ?
    C1B C6B C7B C8B . . . . -2(4) ?
    C6B C7B C8B C9B . . . . 9(3) ?
    C7B C8B C9B C10B . . . . -2(3) ?
    C8B C9B C10B C1B . . . . -11(2) ?
    C8B C9B C10B C11B . . . . 165.7(15) ?
    C6B C1B C10B C9B . . . . 16(2) ?
    C2B C1B C10B C9B . . . . -172.8(12) ?
    C6B C1B C10B C11B . . . . -160.3(17) ?
    C2B C1B C10B C11B . . . . 10.7(16) ?
    C9B C10B C11B C12B . . . . -6(2) ?
    C1B C10B C11B C12B . . . . 170.2(13) ?
    C10B C11B C12B C13B . . . . 111.9(15) ?
    C11B C12B C13B C14B . . . . 166.2(15) ?
    C11B C12B C13B C17B . . . . 4(3) ?
    C17B C13B C14B C15B . . . . 7(3) ?
    C12B C13B C14B C15B . . . . -156.7(17) ?
    C13B C14B C15B N1B . . . . -7(3) ?
    C16B N1B C15B C14B . . . . 12(3) ?
    C18B N1B C15B C14B . . . . 175.3(17) ?
    C15B N1B C16B C17B . . . . -20(5) ?
    C18B N1B C16B C17B . . . . 177(3) ?
    N1B C16B C17B C13B . . . . 18(5) ?
    C14B C13B C17B C16B . . . . -9(3) ?
    C12B C13B C17B C16B . . . . 153(2) ?
    C24 C19 C20 C21 . . . . -0.9(6) ?
    C19 C20 C21 C22 . . . . -0.1(6) ?
    C19 C20 C21 Br1 . . . . -179.6(3) ?
    C20 C21 C22 C23 . . . . 0.3(7) ?
    Br1 C21 C22 C23 . . . . 179.7(3) ?
    C21 C22 C23 C24 . . . . 0.6(6) ?
    C20 C19 C24 C23 . . . . 1.7(6) ?
    C20 C19 C24 S1 . . . . -176.4(3) ?
    C22 C23 C24 C19 . . . . -1.6(6) ?
    C22 C23 C24 S1 . . . . 176.6(3) ?
    O2 S1 C24 C19 . . . . -23.2(4) ?
    O1 S1 C24 C19 . . . . -144.4(3) ?
    O3 S1 C24 C19 . . . . 96.4(4) ?
    O2 S1 C24 C23 . . . . 158.7(3) ?
    O1 S1 C24 C23 . . . . 37.5(4) ?
    O3 S1 C24 C23 . . . . -81.7(3) ?
loop_
    _geom_hbond_atom_site_label_D
    _geom_hbond_atom_site_label_H
    _geom_hbond_atom_site_label_A
    _geom_hbond_site_symmetry_A
    _geom_hbond_distance_DH
    _geom_hbond_distance_HA
    _geom_hbond_distance_DA
    _geom_hbond_angle_DHA
    _geom_hbond_publ_flag
    C2A H2AA O1 3_464 0.95 2.53 3.392(11) 151 y
    C5A H5AA O2 4_544 0.95 2.47 3.362(10) 157 y
    C11A H11A O1 3_464 0.95 2.34 3.282(10) 175 y
    C14A H14A O2 4_644 0.95 2.44 3.373(7) 169 y
    C16A H16A O3 1_554 0.95 2.49 3.361(11) 153 y
    C17A H17A O1 3_464 0.95 2.35 3.227(14) 153 y
    C18A H18A O3 1_554 0.98 2.57 3.501(8) 159 y
    C19 H19A O2 1_555 0.95 2.56 2.930(5) 103 y
    C20 H20A O1 1_554 0.95 2.34 3.252(5) 161 y
    C22 H22A O3 3_565 0.95 2.51 3.274(6) 137 y
    C4A H4AA Cg2 2_565 0.95 2.84 3.659(14) 145 y
    C7A H7AA Cg4 2_664 0.95 2.88 3.657(9) 140 y
    C4B H4BA Cg2 2_565 0.95 2.90 3.59(2) 130 y
