# Supplementary material for: (E)-1-Methyl-4-[2-(1-naphth­yl)vin­yl]pyridinium 4-bromo­benzene­sulfonate
Source: Acta Crystallogr Sect E Struct Rep Online. 2009 Apr 30;65(Pt 5):o1144–5. doi: 10.1107/S1600536809014974 (PMC2977813; doi:10.1107/S1600536809014974)
Supplement: Supplementary file 2 [file e-65-o1144-Isup2.hkl]

# 
# h,k,l, Fc-squared, Fo-squared, sigma(Fo-squared) and status flag 
# 
data_I
_shelx_title '  k7bm in Pna2(1)   (100K)' 
_shelx_refln_list_code          4 
_shelx_F_calc_maximum      197.68 
_exptl_crystal_F_000       984.00 
_reflns_d_resolution_high  0.7108 
 
loop_ 
 _symmetry_equiv_pos_as_xyz 
 'x, y, z' 
 '-x, -y, z+1/2' 
 'x+1/2, -y+1/2, z' 
 '-x+1/2, y+1/2, z+1/2' 
 
_cell_length_a    12.2195 
_cell_length_b    21.9907 
_cell_length_c     7.6256 
_cell_angle_alpha  90.000 
_cell_angle_beta   90.000 
_cell_angle_gamma  90.000 
 
_shelx_F_squared_multiplier     1.000 
 
loop_ 
 _refln_index_h 
 _refln_index_k 
 _refln_index_l 
 _refln_F_squared_calc 
 _refln_F_squared_meas 
 _refln_F_squared_sigma 
 _refln_observed_status 
   2   0 -10       85.96      111.95     53.03 o 
   4   0 -10        2.24       42.11     53.38 o 
   6   0 -10      470.19      554.18     61.76 o 
   1   1 -10        3.14      -27.11     47.22 o 
   2   1 -10      287.02      295.59     66.01 o 
   3   1 -10        7.05       45.50     54.52 o 
   4   1 -10      137.43      141.12     59.12 o 
   5   1 -10       27.15       -7.70     29.41 o 
   6   1 -10      307.43      387.61     37.80 o 
   0   2 -10      145.61      115.65     54.00 o 
   1   2 -10      103.77        9.03     37.49 o 
   2   2 -10       58.80      137.48     60.24 o 
   3   2 -10       52.25      145.40     56.55 o 
   4   2 -10       15.00      -38.34     34.08 o 
   5   2 -10       48.33       76.10     39.78 o 
   6   2 -10      197.29      203.06     36.26 o 
   1   3 -10       43.64       20.86     67.24 o 
   2   3 -10      224.62      232.00     65.09 o 
   3   3 -10       15.32      -28.97     34.22 o 
   4   3 -10      117.48      118.18     39.26 o 
   5   3 -10      113.22      210.67     55.12 o 
   6   3 -10       42.47       68.31     39.71 o 
   0   4 -10      389.62      513.51     80.58 o 
   1   4 -10       74.72       36.47     39.24 o 
   2   4 -10       77.90       54.27     67.86 o 
   3   4 -10        8.99      -37.50     33.19 o 
   4   4 -10      323.59      245.72     47.03 o 
   5   4 -10       86.01      169.38     43.43 o 
   1   5 -10       16.03       15.91     45.81 o 
   2   5 -10      128.12      187.96     41.17 o 
   3   5 -10        5.01       -2.31     35.42 o 
   4   5 -10       65.41      109.89     45.08 o 
   5   5 -10       76.11       99.53     42.31 o 
   0   6 -10      105.67      135.94     60.68 o 
   1   6 -10        6.14       -9.18     30.94 o 
   2   6 -10      104.58      197.87     43.29 o 
   3   6 -10       47.52      -29.41     36.29 o 
   4   6 -10      333.71      358.07     83.11 o 
   5   6 -10       17.91       14.46     38.27 o 
   1   7 -10       81.29       43.82     37.14 o 
   2   7 -10       34.47       19.08     37.86 o 
   3   7 -10        8.27       -5.53     79.67 o 
   4   7 -10       53.86       60.03     65.97 o 
   0   8 -10      127.08      162.81     42.67 o 
   1   8 -10       19.71       -1.39     36.68 o 
   2   8 -10       65.70       33.30     52.30 o 
   3   8 -10      304.80      265.93     50.52 o 
   4   8 -10      154.77      127.70     43.47 o 
   1   9 -10       51.55       -4.26     38.91 o 
   2   9 -10       67.97       30.96     39.44 o 
   3   9 -10       28.03      -31.04     39.09 o 
   0  10 -10      223.94      313.17     49.71 o 
   1  10 -10        2.22       88.88     40.24 o 
   2  10 -10       34.75       70.94     41.45 o 
   1  11 -10       67.95       62.88     73.60 o 
   2   0  -9      728.92      899.99     62.37 o 
   4   0  -9      123.20       93.31     53.84 o 
   6   0  -9      100.61      157.76     38.53 o 
   8   0  -9      626.08      672.40    104.69 o 
   0   1  -9      160.14      132.66     35.62 o 
   1   1  -9       73.43       57.76     26.46 o 
   2   1  -9      224.08      181.75     28.83 o 
   3   1  -9       94.36       65.94     29.97 o 
   4   1  -9      726.42      780.36     44.50 o 
   5   1  -9        4.74        2.45     22.27 o 
   6   1  -9      197.99      197.06     28.87 o 
   7   1  -9        0.56       13.15     24.37 o 
   8   1  -9       46.16       70.58     31.79 o 
   9   1  -9        0.53        2.97     39.01 o 
   1   2  -9       16.23      -12.08     17.26 o 
   2   2  -9      431.80      378.24     51.01 o 
   3   2  -9       37.94        9.71     29.68 o 
   4   2  -9      129.46      188.47     26.58 o 
   5   2  -9       79.58       53.27     23.71 o 
   6   2  -9        9.97       13.94     23.88 o 
   7   2  -9      157.69      137.61     28.50 o 
   8   2  -9      349.20      306.61     41.93 o 
   9   2  -9       63.69       57.51     39.69 o 
   0   3  -9      392.99      441.56     69.49 o 
   1   3  -9        7.58       21.01     25.07 o 
   2   3  -9       45.67       45.06     30.54 o 
   3   3  -9      178.50      172.59     30.20 o 
   4   3  -9      212.60      288.62     29.60 o 
   5   3  -9       67.03       81.91     24.71 o 
   6   3  -9      364.89      429.39     45.43 o 
   7   3  -9       60.46       45.66     26.37 o 
   8   3  -9        3.44       -9.95     30.26 o 
   9   3  -9       10.14       13.53     48.01 o 
   1   4  -9      107.13      127.63     28.57 o 
   2   4  -9      347.26      454.69     47.93 o 
   3   4  -9       15.17       39.49     50.08 o 
   4   4  -9      268.88      218.66     43.43 o 
   5   4  -9       12.65       21.10     26.76 o 
   6   4  -9       71.06       19.56     26.58 o 
   7   4  -9      181.52      224.24     36.79 o 
   8   4  -9       71.06       85.84     32.58 o 
   9   4  -9       95.03       36.87     32.58 o 
   0   5  -9     1037.23     1067.67     86.10 o 
   1   5  -9       24.94       70.30     23.18 o 
   2   5  -9       71.64       80.89     91.01 o 
   3   5  -9      291.44      277.23     43.69 o 
   4   5  -9       36.92       20.31     31.69 o 
   5   5  -9       31.62       31.69     88.85 o 
   6   5  -9      471.70      398.52     41.33 o 
   7   5  -9       63.66       81.46     42.80 o 
   8   5  -9       32.70       24.59     31.37 o 
   1   6  -9      106.79       93.37     24.09 o 
   2   6  -9      179.36      143.65     36.72 o 
   3   6  -9       14.58       19.45     31.75 o 
   4   6  -9      543.03      477.91     53.42 o 
   5   6  -9       95.22      194.88     41.61 o 
   6   6  -9      201.35      183.98     34.20 o 
   7   6  -9       14.96       53.20     35.95 o 
   8   6  -9       59.50       49.14     31.75 o 
   0   7  -9      580.21      553.37     58.48 o 
   1   7  -9      234.00      233.06     29.15 o 
   2   7  -9       12.35       36.20     34.06 o 
   3   7  -9       38.74       85.11     35.68 o 
   4   7  -9        7.37      -28.05     31.72 o 
   5   7  -9       34.10        4.54     35.83 o 
   6   7  -9      438.85      478.14     56.51 o 
   7   7  -9      111.70      169.95     34.99 o 
   8   7  -9        5.09       30.66     32.91 o 
   1   8  -9      189.09      250.91     29.93 o 
   2   8  -9      175.32      209.34     41.87 o 
   3   8  -9       16.01       29.48     35.20 o 
   4   8  -9      121.10      138.70     55.98 o 
   5   8  -9      163.28      100.52     37.96 o 
   6   8  -9      111.51       83.31     39.72 o 
   7   8  -9        6.50      -29.59     34.42 o 
   8   8  -9       84.86      143.13     36.11 o 
   0   9  -9      189.45      165.31     41.38 o 
   1   9  -9      463.53      555.15     46.67 o 
   2   9  -9       26.71       58.92     37.06 o 
   3   9  -9       30.81       59.20     35.32 o 
   4   9  -9       85.51       67.18     38.05 o 
   5   9  -9       49.82       62.33     39.48 o 
   6   9  -9       41.70        1.74     37.06 o 
   7   9  -9      225.91      176.01     46.30 o 
   1  10  -9      198.18      196.40     35.53 o 
   2  10  -9      225.66      287.34     47.05 o 
   3  10  -9       48.12      -20.21     35.88 o 
   4  10  -9       37.85       41.27     38.58 o 
   5  10  -9      352.89      401.17     53.91 o 
   6  10  -9        6.68      -32.18     36.27 o 
   7  10  -9       83.65      139.30     43.68 o 
   0  11  -9       80.45       43.78     49.42 o 
   1  11  -9      131.49      155.51     35.55 o 
   2  11  -9      213.90      237.55     98.07 o 
   3  11  -9       96.10       77.82     40.30 o 
   4  11  -9      258.04      343.46     50.88 o 
   5  11  -9       51.00       48.25     51.64 o 
   6  11  -9       17.32      -24.36     37.18 o 
   7  11  -9      183.76      218.80     48.40 o 
   1  12  -9      231.27      313.06     42.85 o 
   2  12  -9      138.21      133.87     44.42 o 
   3  12  -9       36.09      -14.57     38.18 o 
   4  12  -9       44.78       67.84     53.69 o 
   5  12  -9      122.56      132.22     42.22 o 
   6  12  -9        8.09       36.74     39.67 o 
   0  13  -9        0.19      -49.48     35.35 o 
   1  13  -9        4.60       23.64     65.81 o 
   2  13  -9      162.14      239.64     68.63 o 
   3  13  -9      235.78      221.49     48.22 o 
   4  13  -9       48.06       79.84     42.79 o 
   5  13  -9        5.56        3.47     38.23 o 
   1  14  -9      236.41      253.83     47.92 o 
   2  14  -9       38.78       47.14     40.47 o 
   3  14  -9       19.48        3.03     40.65 o 
   4  14  -9        3.65      -27.51     39.27 o 
   5  14  -9       77.01       72.92     43.71 o 
   0  15  -9       10.78      -36.17     59.85 o 
   1  15  -9        4.59      -34.63     39.46 o 
   2  15  -9       14.03        4.26     41.27 o 
   3  15  -9      397.70      484.73     59.97 o 
   4  15  -9        1.24      -15.98     40.12 o 
   1  16  -9      237.00      298.14     78.20 o 
   2  16  -9       29.06        0.75     42.57 o 
   0   0  -8     3308.24     3188.14    167.46 o 
   2   0  -8       60.07       74.70     22.36 o 
   4   0  -8      356.20      293.44     61.50 o 
   6   0  -8      667.23      713.87     82.91 o 
   8   0  -8      124.24      210.97     58.26 o 
  10   0  -8      209.43      114.64     58.57 o 
   1   1  -8       12.77        2.29     12.55 o 
   2   1  -8      464.65      540.69     29.20 o 
   3   1  -8       69.16       71.38     19.81 o 
   4   1  -8      774.84      823.82     43.14 o 
   5   1  -8      133.31      167.84     25.61 o 
   6   1  -8      379.99      344.20     53.00 o 
   7   1  -8       58.90       57.58     32.22 o 
   8   1  -8      246.59      306.47     44.21 o 
   9   1  -8       43.55      -29.09     60.13 o 
  10   1  -8      332.72      324.04     51.31 o 
  11   1  -8       71.60      114.03     43.43 o 
   0   2  -8     1720.73     1849.46    106.79 o 
   1   2  -8      184.18      219.56     18.39 o 
   2   2  -8       54.04       98.29     17.99 o 
   3   2  -8       66.05       13.53     18.16 o 
   4   2  -8      400.39      415.37     31.19 o 
   5   2  -8      108.54      112.61     22.62 o 
   6   2  -8      722.39      911.96     55.70 o 
   7   2  -8       56.18       33.92     30.40 o 
   8   2  -8       11.59      -11.27     30.74 o 
   9   2  -8        9.83        3.72     50.15 o 
  10   2  -8      314.66      400.45     53.16 o 
  11   2  -8        1.99      -42.80     35.83 o 
   1   3  -8        0.85        1.21     13.82 o 
   2   3  -8      722.20      697.04     34.19 o 
   3   3  -8       60.29       79.76     19.96 o 
   4   3  -8      319.45      479.40     32.91 o 
   5   3  -8      237.12      197.37     25.33 o 
   6   3  -8       98.65      103.19     27.78 o 
   7   3  -8      109.54      133.24     42.31 o 
   8   3  -8      439.67      480.03     52.52 o 
   9   3  -8      120.42      136.70     39.04 o 
  10   3  -8       55.35       69.04     41.70 o 
  11   3  -8       96.06      105.62     41.99 o 
   0   4  -8      294.64      341.97     38.26 o 
   1   4  -8      428.79      396.00     25.91 o 
   2   4  -8      412.66      395.39     26.13 o 
   3   4  -8      131.30      104.93     24.16 o 
   4   4  -8      279.35      281.40     26.52 o 
   5   4  -8      303.92      300.51     28.87 o 
   6   4  -8      636.36      554.52     43.43 o 
   7   4  -8       32.14       34.75     26.98 o 
   8   4  -8      102.36      149.92     39.50 o 
   9   4  -8       90.27       87.44     37.95 o 
  10   4  -8      185.09      124.93     41.83 o 
  11   4  -8       10.87        2.48     37.50 o 
   1   5  -8       82.49      129.53     21.84 o 
   2   5  -8      833.64      896.43     45.08 o 
   3   5  -8       28.21        8.79     18.58 o 
   4   5  -8       40.83       23.39     11.76 o 
   5   5  -8      257.44      294.72     28.08 o 
   6   5  -8      183.15      161.27     43.99 o 
   7   5  -8       35.58       -7.78     25.65 o 
   8   5  -8      567.48      738.01     63.58 o 
   9   5  -8       36.65       12.58     34.68 o 
  10   5  -8        1.43       39.89     56.75 o 
  11   5  -8      105.26      137.60     42.07 o 
   0   6  -8      152.07      175.32     34.76 o 
   1   6  -8       57.86       65.90     20.67 o 
   2   6  -8      770.40      930.96     46.35 o 
   3   6  -8      414.11      412.47     45.21 o 
   4   6  -8      614.65      750.21     47.61 o 
   5   6  -8        2.52       10.52     23.64 o 
   6   6  -8      294.11      362.00     37.37 o 
   7   6  -8       58.44       28.30     26.83 o 
   8   6  -8      119.65      123.80     31.78 o 
   9   6  -8      144.10      143.38     40.42 o 
  10   6  -8      146.49      158.15     43.13 o 
   1   7  -8      305.24      227.76     26.14 o 
   2   7  -8      872.79      847.24     53.42 o 
   3   7  -8      146.68      173.53     36.60 o 
   4   7  -8      181.66      226.42     31.89 o 
   5   7  -8        8.75       -2.85     23.67 o 
   6   7  -8       10.46       10.00     30.18 o 
   7   7  -8      135.67      102.12     30.42 o 
   8   7  -8      567.42      590.88     60.47 o 
   9   7  -8       72.67      -18.08     35.73 o 
  10   7  -8       19.16       54.08     38.69 o 
   0   8  -8      378.63      335.86     42.19 o 
   1   8  -8      183.27      197.42     27.40 o 
   2   8  -8      234.18      313.64     33.81 o 
   3   8  -8      676.08      601.35     65.86 o 
   4   8  -8      550.97      434.94     47.11 o 
   5   8  -8       48.12       19.35     27.68 o 
   6   8  -8       80.21      104.02     43.07 o 
   7   8  -8      129.87      120.40     29.66 o 
   8   8  -8       11.94        4.39     28.40 o 
   9   8  -8      108.94       79.79     52.72 o 
  10   8  -8       49.19       28.51     41.15 o 
   1   9  -8      139.35      200.08     34.36 o 
   2   9  -8      182.33      191.91     38.52 o 
   3   9  -8      107.87       87.34     36.28 o 
   4   9  -8      229.28      195.11     52.96 o 
   5   9  -8       99.71      114.79     35.80 o 
   6   9  -8       13.93       20.41     26.65 o 
   7   9  -8      139.51      146.43     31.85 o 
   8   9  -8      163.60      166.86     34.03 o 
   9   9  -8      218.43      211.71     37.20 o 
  10   9  -8       45.31       40.76     33.09 o 
   0  10  -8      643.31      750.91     61.00 o 
   1  10  -8       67.20       65.82     23.35 o 
   2  10  -8        9.20       61.73     32.95 o 
   3  10  -8     1026.07     1044.35    100.88 o 
   4  10  -8       13.98       57.63     33.19 o 
   5  10  -8       28.67       -3.24     32.44 o 
   6  10  -8      188.43      203.08     32.69 o 
   7  10  -8      185.61      217.11     34.75 o 
   8  10  -8       41.64       11.16     29.43 o 
   9  10  -8       94.94      129.77     42.65 o 
  10  10  -8       25.65      -29.46     30.74 o 
   1  11  -8      338.45      327.05     31.78 o 
   2  11  -8       96.71       70.13     45.70 o 
   3  11  -8        2.66       33.14     32.48 o 
   4  11  -8      448.97      551.58    169.80 o 
   5  11  -8      204.55      118.83     38.35 o 
   6  11  -8      122.10      132.77     38.56 o 
   7  11  -8      240.42      186.25     35.09 o 
   8  11  -8       35.56       52.42     31.46 o 
   9  11  -8      119.08      138.69     34.29 o 
   0  12  -8      701.60      722.27    129.25 o 
   1  12  -8      305.35      315.40     36.91 o 
   2  12  -8       87.38       74.39     34.30 o 
   3  12  -8      308.33      452.30     55.03 o 
   4  12  -8       77.52      106.49     38.33 o 
   5  12  -8       39.17       40.84     60.77 o 
   6  12  -8      294.31      367.31     49.12 o 
   7  12  -8      178.34      176.40     43.36 o 
   8  12  -8        6.40       -6.19     30.46 o 
   9  12  -8       46.82       42.01     32.48 o 
   1  13  -8      175.02      291.12     37.43 o 
   2  13  -8      101.31       56.20     44.64 o 
   3  13  -8       18.40       12.34     37.23 o 
   4  13  -8      195.54      142.53     41.16 o 
   5  13  -8      340.87      407.04     51.32 o 
   6  13  -8       21.17       60.54     52.32 o 
   7  13  -8       35.26      113.59     42.09 o 
   8  13  -8       14.97       53.64     38.43 o 
   0  14  -8       80.24       75.37     37.26 o 
   1  14  -8      457.38      598.74     48.43 o 
   2  14  -8        2.03       -4.30     36.31 o 
   3  14  -8      187.42      204.67     42.64 o 
   4  14  -8        7.05      -23.63     35.29 o 
   5  14  -8      117.84      107.08     41.12 o 
   6  14  -8       84.91       48.17     37.90 o 
   7  14  -8      173.60      237.68     45.98 o 
   8  14  -8        5.43       84.99     41.81 o 
   1  15  -8      253.40      233.02     46.88 o 
   2  15  -8       60.46       57.09     39.23 o 
   3  15  -8        1.13       24.85     35.88 o 
   4  15  -8       45.97       85.75     51.53 o 
   5  15  -8      545.44      472.10     56.25 o 
   6  15  -8       12.19        8.56     39.61 o 
   7  15  -8       24.63      -40.85     37.71 o 
   0  16  -8       38.21       66.19     60.29 o 
   1  16  -8      200.11      272.50     48.78 o 
   2  16  -8       62.73      -10.84     38.22 o 
   3  16  -8       59.75       37.08     50.43 o 
   4  16  -8       41.95       93.47     71.22 o 
   5  16  -8       74.66       52.68     48.58 o 
   6  16  -8        2.87      -35.97     34.87 o 
   7  16  -8      123.99      141.53     46.77 o 
   1  17  -8      287.40      393.15     78.73 o 
   2  17  -8       79.28       51.61     42.17 o 
   3  17  -8       20.41      -13.06     51.88 o 
   4  17  -8       24.23      -16.37     39.35 o 
   5  17  -8      234.24      351.91     53.52 o 
   6  17  -8       80.34       -6.95     41.34 o 
   0  18  -8       45.53       -6.64     58.97 o 
   1  18  -8       36.20      -14.35     53.51 o 
   2  18  -8       41.81        4.34     41.26 o 
   3  18  -8      246.53      296.61     53.43 o 
   4  18  -8       47.16       60.21     43.61 o 
   5  18  -8        7.82       11.39     42.86 o 
   1  19  -8      253.26      293.87     77.63 o 
   2  19  -8       27.55       60.95     60.16 o 
   3  19  -8       28.98        1.95     41.52 o 
   4  19  -8        3.72       -8.18     41.82 o 
   1  20  -8        1.55      -30.45     60.95 o 
   2  20  -8       10.16       65.66     67.07 o 
   2   0  -7      776.82      738.37     35.73 o 
   4   0  -7      572.34      594.23     47.72 o 
   6   0  -7      488.12      415.68     60.68 o 
   8   0  -7     1107.76      926.55     98.84 o 
  10   0  -7      230.74      177.57     56.37 o 
  12   0  -7      293.73      273.37     68.12 o 
   0   1  -7     1701.62     1682.98     69.97 o 
   1   1  -7       17.69       -2.13      9.39 o 
   2   1  -7      221.59      223.79     16.63 o 
   3   1  -7       97.36      124.22     18.63 o 
   4   1  -7     1646.74     1604.83     66.25 o 
   5   1  -7        4.05        3.35     23.06 o 
   6   1  -7     1092.16     1183.48     77.42 o 
   7   1  -7       44.39       82.35     30.01 o 
   8   1  -7      215.39      231.75     55.95 o 
   9   1  -7       92.57       93.05     33.88 o 
  10   1  -7      273.39      242.71     42.69 o 
  11   1  -7        3.21       40.35     35.02 o 
  12   1  -7      414.13      347.43     50.32 o 
  13   1  -7       16.71        1.09     36.50 o 
   1   2  -7      131.22      137.59     15.84 o 
   2   2  -7      933.28     1041.30     34.04 o 
   3   2  -7      209.17      153.90     20.05 o 
   4   2  -7      694.71      682.76     42.75 o 
   5   2  -7      257.85      250.34     33.80 o 
   6   2  -7      279.98      346.66     39.69 o 
   7   2  -7      172.58      182.90     34.24 o 
   8   2  -7      928.24     1122.26     77.70 o 
   9   2  -7      166.00      148.30     36.13 o 
  10   2  -7       42.98       72.47     44.80 o 
  11   2  -7      119.29      143.49     40.96 o 
  12   2  -7      279.44      191.15     45.09 o 
   0   3  -7     1165.71     1150.13     49.06 o 
   1   3  -7      603.00      578.10     23.56 o 
   2   3  -7      235.99      237.60     18.68 o 
   3   3  -7      579.76      534.06     31.26 o 
   4   3  -7     1196.48     1159.72     58.50 o 
   5   3  -7      108.39      125.76     26.07 o 
   6   3  -7     1460.51     1459.41     90.38 o 
   7   3  -7      148.83      112.57     31.13 o 
   8   3  -7      132.99       95.99     32.53 o 
   9   3  -7       93.50       84.32     31.50 o 
  10   3  -7      545.43      433.67     76.04 o 
  11   3  -7        7.25      -25.86     32.30 o 
  12   3  -7      230.04      347.09     52.12 o 
   1   4  -7       90.79       88.24     12.56 o 
   2   4  -7      834.88      811.48     32.58 o 
   3   4  -7       95.53       91.16     34.57 o 
   4   4  -7     1123.20     1085.17     56.59 o 
   5   4  -7      181.61      159.27     26.65 o 
   6   4  -7      382.93      363.30     40.76 o 
   7   4  -7      196.38      199.43     35.32 o 
   8   4  -7      525.13      459.51     92.52 o 
   9   4  -7       95.63      127.62     36.37 o 
  10   4  -7      315.79      316.78     65.72 o 
  11   4  -7      127.17      105.65     39.54 o 
  12   4  -7       94.99       95.22     59.01 o 
   0   5  -7     1098.03     1085.35     51.81 o 
   1   5  -7      152.77      175.19     14.63 o 
   2   5  -7      149.52      127.45     15.69 o 
   3   5  -7      439.95      432.99     28.43 o 
   4   5  -7      789.64      879.52     50.88 o 
   5   5  -7       51.96       67.02     21.74 o 
   6   5  -7      577.80      656.68     53.80 o 
   7   5  -7      220.23      232.12     36.77 o 
   8   5  -7       44.29       30.47     33.60 o 
   9   5  -7       44.50       12.82     40.95 o 
  10   5  -7      433.06      458.11     51.89 o 
  11   5  -7       56.91        9.44     85.09 o 
  12   5  -7      148.08      120.93     41.38 o 
   1   6  -7      162.59      148.86     17.58 o 
   2   6  -7      844.88      829.53     36.17 o 
   3   6  -7      147.50      150.93     20.09 o 
   4   6  -7      688.04      710.76     44.39 o 
   5   6  -7      113.27      100.18     24.41 o 
   6   6  -7      227.76      230.44     29.34 o 
   7   6  -7       25.82       19.46     43.94 o 
   8   6  -7      339.37      437.58     46.85 o 
   9   6  -7       27.69       50.80     32.54 o 
  10   6  -7      451.54      554.47     56.65 o 
  11   6  -7      122.04      133.12     41.17 o 
  12   6  -7       96.70       82.71     48.25 o 
   0   7  -7      819.07      870.90     56.62 o 
   1   7  -7      304.11      268.03     29.89 o 
   2   7  -7      579.84      541.60     29.69 o 
   3   7  -7      609.84      629.08     36.96 o 
   4   7  -7      378.88      341.06     32.52 o 
   5   7  -7      151.80      148.83     26.55 o 
   6   7  -7     1029.05     1023.54     58.50 o 
   7   7  -7      477.22      336.32     42.47 o 
   8   7  -7        4.28       28.27     30.71 o 
   9   7  -7      105.79       -7.43     31.35 o 
  10   7  -7      397.13      361.96     62.18 o 
  11   7  -7       45.55       56.68     50.70 o 
  12   7  -7       85.55      169.52     45.36 o 
   1   8  -7      478.21      413.34     29.16 o 
   2   8  -7     1335.50     1246.83     58.33 o 
   3   8  -7      309.56      340.90     31.16 o 
   4   8  -7      130.69      126.79     24.33 o 
   5   8  -7      603.93      730.13     49.32 o 
   6   8  -7      340.86      274.61     40.79 o 
   7   8  -7       45.39       51.90     25.43 o 
   8   8  -7      530.67      434.46     49.30 o 
   9   8  -7       40.75       10.53     34.83 o 
  10   8  -7      171.64      155.54     40.86 o 
  11   8  -7      123.40      123.98     41.40 o 
  12   8  -7       38.78       71.43     42.07 o 
   0   9  -7      118.20       75.56     28.23 o 
   1   9  -7      641.53      628.42     36.19 o 
   2   9  -7      106.99      100.10     23.99 o 
   3   9  -7      698.01      602.09     63.83 o 
   4   9  -7      111.57      149.59     25.75 o 
   5   9  -7      210.99      220.58     28.70 o 
   6   9  -7      702.93      683.58     46.33 o 
   7   9  -7      514.22      670.73     46.97 o 
   8   9  -7       11.77       13.94     30.83 o 
   9   9  -7      167.31      237.45     42.96 o 
  10   9  -7      188.45      235.17     44.82 o 
  11   9  -7       12.90       45.17     36.38 o 
  12   9  -7       42.95       -7.16     56.37 o 
   1  10  -7      482.30      591.40     35.38 o 
   2  10  -7      618.13      692.21     46.52 o 
   3  10  -7       63.91       51.26     29.48 o 
   4  10  -7      203.16      231.33     28.46 o 
   5  10  -7      712.53      698.43     48.62 o 
   6  10  -7      107.56       69.68     42.35 o 
   7  10  -7       22.11       11.64     28.06 o 
   8  10  -7      476.16      522.56     48.87 o 
   9  10  -7      181.68      218.93     45.13 o 
  10  10  -7       20.20       32.17     35.65 o 
  11  10  -7      191.59      218.40     46.31 o 
   0  11  -7      384.71      423.02     45.12 o 
   1  11  -7      105.32       71.15     21.35 o 
   2  11  -7      410.39      480.94     46.60 o 
   3  11  -7      742.24      703.31     60.87 o 
   4  11  -7      316.13      330.26     41.56 o 
   5  11  -7       67.81       32.33     23.20 o 
   6  11  -7      128.41      133.26     28.58 o 
   7  11  -7      160.21      148.28     29.57 o 
   8  11  -7       47.83       63.28     29.61 o 
   9  11  -7      254.46      251.57     39.18 o 
  10  11  -7       49.48       35.00     37.11 o 
  11  11  -7       34.02       -8.16     37.64 o 
   1  12  -7      989.97      921.37     47.25 o 
   2  12  -7      183.12      225.80     37.51 o 
   3  12  -7      155.59      158.48     36.31 o 
   4  12  -7       50.41       80.15     32.95 o 
   5  12  -7      423.88      410.28     37.67 o 
   6  12  -7      133.15      193.72     35.19 o 
   7  12  -7       56.89       56.75     26.32 o 
   8  12  -7      605.00      590.66     48.14 o 
   9  12  -7      101.53      144.82     33.08 o 
  10  12  -7       32.56       37.16     31.93 o 
  11  12  -7      115.91       87.92     42.30 o 
   0  13  -7      271.33      233.50     40.26 o 
   1  13  -7      160.38      159.44     29.39 o 
   2  13  -7      114.18      151.08     36.09 o 
   3  13  -7      607.52      613.66     52.57 o 
   4  13  -7      354.81      357.29     43.87 o 
   5  13  -7       19.62       38.29     32.87 o 
   6  13  -7       75.29      123.37     28.52 o 
   7  13  -7      224.50      318.75     36.40 o 
   8  13  -7       92.20      112.91     32.11 o 
   9  13  -7      254.22      311.59     47.23 o 
  10  13  -7       10.56       68.85     32.37 o 
   1  14  -7     1063.99     1137.62     66.53 o 
   2  14  -7      114.89      146.44     36.51 o 
   3  14  -7       48.41       -0.64     32.16 o 
   4  14  -7        8.41      -44.05     30.96 o 
   5  14  -7      572.76      681.00     84.65 o 
   6  14  -7        4.90       65.82     34.79 o 
   7  14  -7      251.84      281.79     35.70 o 
   8  14  -7      176.22      286.98     37.63 o 
   9  14  -7      180.28      171.04     36.28 o 
  10  14  -7       33.53       36.64     32.63 o 
   0  15  -7      306.40      363.52     46.75 o 
   1  15  -7      285.01      408.00     40.27 o 
   2  15  -7        6.16      -22.18     32.37 o 
   3  15  -7      591.77      589.57     56.02 o 
   4  15  -7       60.39       93.04     37.28 o 
   5  15  -7       50.34       43.95     35.55 o 
   6  15  -7       19.33       21.16     33.68 o 
   7  15  -7      211.89      179.71     33.35 o 
   8  15  -7       12.57       -0.31     28.09 o 
   9  15  -7      102.82       98.55     34.14 o 
  10  15  -7        2.58       -6.41     33.14 o 
   1  16  -7      471.96      493.98     52.43 o 
   2  16  -7       12.42      -62.80     31.40 o 
   3  16  -7       35.32       60.63     35.20 o 
   4  16  -7       72.85       41.27     42.00 o 
   5  16  -7      445.59      467.09    123.31 o 
   6  16  -7       33.27       33.58     35.37 o 
   7  16  -7      335.66      321.49     49.56 o 
   8  16  -7       95.26       43.34     32.19 o 
   9  16  -7      222.37      186.63     37.19 o 
   0  17  -7      235.68      375.86     69.44 o 
   1  17  -7      184.62      211.57     44.19 o 
   2  17  -7       19.96      -46.68     40.09 o 
   3  17  -7      286.69      346.97     76.51 o 
   4  17  -7       35.23       46.52     37.98 o 
   5  17  -7       25.13       35.22     37.62 o 
   6  17  -7      109.41      113.37     41.18 o 
   7  17  -7      133.86       75.98     53.82 o 
   8  17  -7        0.82      -57.08     35.31 o 
   1  18  -7      333.13      489.09     74.46 o 
   2  18  -7       39.29       47.16     37.49 o 
   3  18  -7       18.80       47.05     38.66 o 
   4  18  -7      141.12      212.01     43.98 o 
   5  18  -7      337.34      370.44     53.14 o 
   6  18  -7      212.60      304.98     49.97 o 
   7  18  -7       56.92       49.45     39.68 o 
   8  18  -7       27.61      -25.40     39.78 o 
   0  19  -7      114.49      110.41     61.43 o 
   1  19  -7      373.32      462.15     78.60 o 
   2  19  -7        1.82       40.73     39.28 o 
   3  19  -7      349.10      430.78     56.26 o 
   4  19  -7       38.74       63.60     41.10 o 
   5  19  -7       14.75       25.78     39.91 o 
   6  19  -7       66.03        6.27     40.26 o 
   7  19  -7       80.44       41.05     42.91 o 
   1  20  -7      205.48      205.11     63.68 o 
   2  20  -7       35.66      136.07     63.41 o 
   3  20  -7       16.09       22.53     39.59 o 
   4  20  -7       36.04       52.42     41.20 o 
   5  20  -7      302.14      280.78     51.95 o 
   6  20  -7       27.90       20.99     42.02 o 
   1  21  -7      230.18      187.25     70.32 o 
   2  21  -7       24.56       60.33     61.52 o 
   3  21  -7      259.56      434.45     57.59 o 
   4  21  -7       35.57      -14.57     58.02 o 
   5  21  -7       67.31      100.46     43.80 o 
   2  22  -7       64.74       47.09     63.37 o 
   3  22  -7       47.76       33.62     62.45 o 
   4  22  -7       97.61       43.60     43.28 o 
   2  23  -7       70.54       45.24     60.07 o 
   0   0  -6     2571.83     2537.07    124.48 o 
   2   0  -6     2872.02     2937.81    106.81 o 
   4   0  -6      408.79      482.49     54.70 o 
   6   0  -6     2117.40     2020.20    159.35 o 
   8   0  -6       75.78       69.97     36.57 o 
  10   0  -6     1460.29     1389.74     91.59 o 
  12   0  -6      130.63      129.25     39.07 o 
  14   0  -6      111.61       72.02     42.29 o 
   1   1  -6      188.88      111.97     10.09 o 
   2   1  -6     3011.03     2921.26     82.02 o 
   3   1  -6      624.30      658.20     37.93 o 
   4   1  -6      357.22      407.08     55.67 o 
   5   1  -6       57.46       23.51     20.74 o 
   6   1  -6      234.52      244.64     31.61 o 
   7   1  -6       55.04       48.89     25.10 o 
   8   1  -6     1494.32     1427.85     87.38 o 
   9   1  -6       79.98       93.38     32.04 o 
  10   1  -6      629.52      639.91     40.41 o 
  11   1  -6       29.77       46.66     24.07 o 
  12   1  -6       99.77      184.05     38.63 o 
  13   1  -6       40.52       27.83     25.65 o 
  14   1  -6      325.25      349.07     38.17 o 
   0   2  -6     3997.41     3895.58    154.59 o 
   1   2  -6      210.04      218.21     12.35 o 
   2   2  -6     1009.68      950.78     30.03 o 
   3   2  -6      235.84      256.65     44.41 o 
   4   2  -6      621.63      581.82     44.67 o 
   5   2  -6        9.68       10.77     20.53 o 
   6   2  -6     1252.45     1093.63     68.59 o 
   7   2  -6        1.16      -42.50     21.25 o 
   8   2  -6      137.91      122.16     30.12 o 
   9   2  -6      205.94      214.30     46.91 o 
  10   2  -6      884.65      803.06     77.78 o 
  11   2  -6       27.43       29.41     22.47 o 
  12   2  -6      152.67      118.88     27.41 o 
  13   2  -6       59.71       44.94     26.44 o 
  14   2  -6      155.06      164.63     32.15 o 
   1   3  -6     1023.31     1064.61     31.66 o 
   2   3  -6     2601.37     2438.50     69.82 o 
   3   3  -6     1507.13     1340.05     64.95 o 
   4   3  -6      949.86      856.40     60.28 o 
   5   3  -6      204.41      218.96     30.67 o 
   6   3  -6      174.61      133.44     34.83 o 
   7   3  -6      213.60      229.99     42.80 o 
   8   3  -6     1307.41     1296.50     82.60 o 
   9   3  -6      317.37      274.68     33.60 o 
  10   3  -6      165.79      226.38     31.76 o 
  11   3  -6      191.66      151.58     27.13 o 
  12   3  -6      264.71      248.89     31.44 o 
  13   3  -6      156.81      152.93     30.49 o 
  14   3  -6      293.26      374.56     39.01 o 
   0   4  -6     6326.72     6173.07    216.22 o 
   1   4  -6      720.86      685.83     22.73 o 
   2   4  -6      576.63      592.62     22.54 o 
   3   4  -6      619.93      688.60     38.49 o 
   4   4  -6      933.97     1048.05     51.12 o 
   5   4  -6      214.56      233.91     29.95 o 
   6   4  -6      956.32     1014.56     67.34 o 
   7   4  -6      120.18      109.30     29.40 o 
   8   4  -6      156.76      134.63     31.52 o 
   9   4  -6      319.69      323.29     33.35 o 
  10   4  -6      525.03      575.19     49.10 o 
  11   4  -6       96.34       55.97     27.05 o 
  12   4  -6      406.18      453.52     44.58 o 
  13   4  -6       82.53       26.05     31.95 o 
  14   4  -6       45.49       56.68     34.49 o 
   1   5  -6       40.82       26.48      9.87 o 
   2   5  -6     1370.53     1519.37     51.69 o 
   3   5  -6      276.55      314.52     26.64 o 
   4   5  -6      672.37      562.74     38.48 o 
   5   5  -6      452.20      502.99     44.68 o 
   6   5  -6      470.45      475.07     51.53 o 
   7   5  -6       57.05       45.18     25.33 o 
   8   5  -6     1335.75     1348.69     85.59 o 
   9   5  -6      139.76      143.69     37.76 o 
  10   5  -6      170.66      181.42     46.25 o 
  11   5  -6       62.21       46.81     33.74 o 
  12   5  -6      614.20      633.60     61.40 o 
  13   5  -6       17.94       33.63     30.53 o 
   0   6  -6     5225.78     5171.93    186.68 o 
   1   6  -6      784.53      781.58     26.62 o 
   2   6  -6      424.38      503.09     21.80 o 
   3   6  -6      353.94      343.07     28.01 o 
   4   6  -6      323.73      356.07     27.46 o 
   5   6  -6      141.16      136.37     26.64 o 
   6   6  -6      621.15      517.59     58.20 o 
   7   6  -6      286.45      238.37     33.70 o 
   8   6  -6      268.18      284.68     38.21 o 
   9   6  -6       62.97       43.89     29.70 o 
  10   6  -6      242.79      297.00     42.34 o 
  11   6  -6       17.84       30.90     41.39 o 
  12   6  -6      170.81      106.63     42.05 o 
  13   6  -6       35.45       57.19     39.58 o 
   1   7  -6      260.63      320.63     18.75 o 
   2   7  -6      763.05      693.68     26.94 o 
   3   7  -6      108.12      161.00     21.50 o 
   4   7  -6     1734.75     1863.07     88.14 o 
   5   7  -6     1121.71     1121.53     58.89 o 
   6   7  -6      218.60      270.01     51.00 o 
   7   7  -6      359.52      322.83     38.12 o 
   8   7  -6      569.87      585.04     50.30 o 
   9   7  -6      107.36       89.01     59.36 o 
  10   7  -6       78.89       88.54     32.58 o 
  11   7  -6      235.23      375.23    129.47 o 
  12   7  -6      362.96      426.73     76.90 o 
  13   7  -6       66.00       76.42     49.97 o 
   0   8  -6     2517.11     2610.60    147.80 o 
   1   8  -6     1724.36     1607.47     59.02 o 
   2   8  -6      128.96      105.55     13.38 o 
   3   8  -6     1234.28     1313.86     60.72 o 
   4   8  -6      323.50      306.38     40.39 o 
   5   8  -6      102.77       55.68     21.74 o 
   6   8  -6      769.21      868.88     83.46 o 
   7   8  -6      489.58      504.80     47.58 o 
   8   8  -6      144.11      112.37     34.06 o 
   9   8  -6      210.47      187.36     55.38 o 
  10   8  -6      292.15      317.64     43.75 o 
  11   8  -6       35.69       46.32     66.98 o 
  12   8  -6      123.96      145.72     42.42 o 
  13   8  -6      191.96      153.50     62.20 o 
   1   9  -6      199.24      161.88     19.70 o 
   2   9  -6      674.18      738.67     47.37 o 
   3   9  -6      459.39      416.53     53.87 o 
   4   9  -6      703.97      695.81     57.08 o 
   5   9  -6     1309.33     1231.85     67.31 o 
   6   9  -6      133.07      104.81     23.70 o 
   7   9  -6      273.86      392.68     41.95 o 
   8   9  -6      603.82      696.39     58.40 o 
   9   9  -6      201.25      149.37     44.16 o 
  10   9  -6      145.94       99.62     36.58 o 
  11   9  -6      554.28      546.57     56.07 o 
  12   9  -6      183.54      258.27     46.98 o 
  13   9  -6      136.06      133.75    131.36 o 
   0  10  -6      413.24      297.31     34.96 o 
   1  10  -6     1661.24     1748.41     70.27 o 
   2  10  -6      799.94      674.56     37.22 o 
   3  10  -6      692.63      686.41     38.97 o 
   4  10  -6      425.55      460.26     35.92 o 
   5  10  -6      144.78      123.99     23.54 o 
   6  10  -6      261.15      213.67     27.69 o 
   7  10  -6      333.15      306.85     69.99 o 
   8  10  -6       16.35       34.89     28.21 o 
   9  10  -6      151.13      144.71     57.98 o 
  10  10  -6      198.16      212.63     41.89 o 
  11  10  -6       25.57       37.96     71.14 o 
  12  10  -6       67.73        8.41     35.64 o 
  13  10  -6      112.40      133.05     56.09 o 
   1  11  -6      724.45      827.98     40.56 o 
   2  11  -6      983.82      936.95     54.66 o 
   3  11  -6      101.84       93.59     21.46 o 
   4  11  -6      224.67      290.52     31.12 o 
   5  11  -6      720.06      798.12     74.59 o 
   6  11  -6       38.51       75.88     23.41 o 
   7  11  -6      191.61      167.80     27.42 o 
   8  11  -6      217.99      211.44     38.58 o 
   9  11  -6       49.61       33.77     32.94 o 
  10  11  -6      103.75       91.06     36.44 o 
  11  11  -6      201.54      254.58     88.87 o 
  12  11  -6       10.88       46.70     38.67 o 
   0  12  -6      363.40      305.87     37.86 o 
   1  12  -6      375.77      371.91     28.07 o 
   2  12  -6      608.98      657.67     54.90 o 
   3  12  -6      626.58      619.72     41.59 o 
   4  12  -6      489.25      512.57     79.96 o 
   5  12  -6      164.06      187.19     27.79 o 
   6  12  -6      177.23      234.75     29.54 o 
   7  12  -6      462.18      448.57     39.74 o 
   8  12  -6        5.15       12.39     58.40 o 
   9  12  -6      271.06      206.97     40.09 o 
  10  12  -6       76.55       31.14     35.33 o 
  11  12  -6       34.12       17.89     36.54 o 
  12  12  -6       49.56      114.58     41.03 o 
   1  13  -6      314.72      344.28     32.28 o 
   2  13  -6      213.40      211.06     35.28 o 
   3  13  -6      131.86      131.33     33.07 o 
   4  13  -6      483.98      435.36     35.54 o 
   5  13  -6     1020.81      934.30     53.49 o 
   6  13  -6      228.52      224.65     29.90 o 
   7  13  -6      531.89      585.94     45.26 o 
   8  13  -6       98.00       98.52     28.55 o 
   9  13  -6      260.11      226.65     42.63 o 
  10  13  -6      138.94      232.73     59.54 o 
  11  13  -6      336.71      243.08     46.15 o 
  12  13  -6       48.43       37.56     40.12 o 
   0  14  -6       17.81       30.11     25.93 o 
   1  14  -6      487.75      444.72     36.61 o 
   2  14  -6       43.57       57.87     39.56 o 
   3  14  -6     1833.66     1918.35    119.71 o 
   4  14  -6      108.17      112.36     25.22 o 
   5  14  -6      260.43      217.30     29.62 o 
   6  14  -6        6.71       35.65     25.24 o 
   7  14  -6      298.03      283.65     34.55 o 
   8  14  -6        3.83       19.03     27.09 o 
   9  14  -6      264.62      337.28     39.33 o 
  10  14  -6       58.64       16.78     35.57 o 
  11  14  -6       15.14       21.79     37.32 o 
   1  15  -6      722.15      698.16     47.46 o 
   2  15  -6       63.38      127.87     95.60 o 
   3  15  -6      198.11      219.77     36.77 o 
   4  15  -6      116.92      121.69     35.14 o 
   5  15  -6      847.48      947.20     54.58 o 
   6  15  -6        9.81       -0.79     24.09 o 
   7  15  -6      340.41      409.62     39.19 o 
   8  15  -6       43.18       45.96     29.40 o 
   9  15  -6      326.02      337.91     40.19 o 
  10  15  -6       25.25       29.26     31.49 o 
  11  15  -6      180.73      175.32     45.13 o 
   0  16  -6       89.84      127.57     50.34 o 
   1  16  -6       55.22       49.33     52.04 o 
   2  16  -6       93.43       51.80     38.86 o 
   3  16  -6     1061.79     1134.74     80.30 o 
   4  16  -6      174.06      131.33     37.82 o 
   5  16  -6      144.52      114.27     35.67 o 
   6  16  -6      140.84      183.59     31.88 o 
   7  16  -6      296.11      263.89     34.40 o 
   8  16  -6        3.63       -0.22     27.34 o 
   9  16  -6      173.70      117.29     33.90 o 
  10  16  -6        4.39      -26.53     29.44 o 
  11  16  -6       35.71       62.35     34.79 o 
   1  17  -6      332.87      250.08     40.40 o 
   2  17  -6       46.75      111.34     34.29 o 
   3  17  -6      161.42      200.32     66.80 o 
   4  17  -6       70.57       93.38     34.30 o 
   5  17  -6      651.59      597.38     56.61 o 
   6  17  -6      112.32       89.61     29.28 o 
   7  17  -6      338.88      385.47     41.27 o 
   8  17  -6      153.61      148.06     33.37 o 
   9  17  -6      128.57      187.20     36.21 o 
  10  17  -6       12.85       12.58     31.46 o 
   0  18  -6       40.04      146.76     54.35 o 
   1  18  -6      215.90      267.25     61.52 o 
   2  18  -6       88.67      123.94     37.76 o 
   3  18  -6      564.47      570.54     55.20 o 
   4  18  -6      216.77      254.04     43.93 o 
   5  18  -6       23.08       11.28     33.00 o 
   6  18  -6       16.25      -41.50     32.90 o 
   7  18  -6      254.28      234.83     35.57 o 
   8  18  -6       12.33      -18.01     28.26 o 
   9  18  -6      182.76      207.86     38.71 o 
  10  18  -6       23.82      -61.48     30.74 o 
   1  19  -6      383.17      421.27     72.83 o 
   2  19  -6       92.92       55.59     35.87 o 
   3  19  -6       63.85       46.66     36.84 o 
   4  19  -6       24.13       14.32     35.42 o 
   5  19  -6      526.32      638.28     62.33 o 
   6  19  -6       55.20      121.01     40.40 o 
   7  19  -6      221.26      215.30    125.40 o 
   8  19  -6      214.11      254.27     37.75 o 
   9  19  -6       35.19       52.82     33.59 o 
   1  20  -6      238.87      184.25     62.27 o 
   2  20  -6       21.10        2.38     51.66 o 
   3  20  -6      267.61      282.52     47.80 o 
   4  20  -6       61.71       74.11     35.74 o 
   5  20  -6       81.32      163.76     42.20 o 
   6  20  -6       17.26       43.28     51.51 o 
   7  20  -6      337.77      372.30     53.60 o 
   8  20  -6        3.78      -12.11     37.91 o 
   1  21  -6      278.23      190.94     64.03 o 
   2  21  -6       66.86       83.39     56.55 o 
   3  21  -6       37.69       41.72     37.06 o 
   4  21  -6       21.19       -2.67     43.13 o 
   5  21  -6      588.08      563.25     61.83 o 
   6  21  -6       18.09       -5.31     38.02 o 
   7  21  -6      104.07       30.80     40.28 o 
   8  21  -6       58.98       33.24     42.98 o 
   1  22  -6      148.25      204.10     66.76 o 
   2  22  -6        1.61        5.76     54.96 o 
   3  22  -6      289.83      403.32     75.34 o 
   4  22  -6        1.53      -72.88     36.44 o 
   5  22  -6       23.48       25.28     48.83 o 
   6  22  -6       93.06       12.61     40.59 o 
   7  22  -6      230.54      209.46     49.51 o 
   2  23  -6       21.52        9.20     57.16 o 
   3  23  -6        0.89       29.31     57.78 o 
   4  23  -6       47.40      -31.33     56.55 o 
   5  23  -6      268.20      357.60     53.39 o 
   6  23  -6      178.08      288.09     64.07 o 
   2  24  -6       54.97       43.79     59.67 o 
   3  24  -6      144.13      241.07     69.27 o 
   4  24  -6       23.97       -5.63     61.30 o 
   5  24  -6       11.91       16.46     59.94 o 
   3  25  -6       30.38      -68.52     58.09 o 
   2   0  -5     2571.97     2448.40     99.44 o 
   4   0  -5     5708.41     5434.61    399.93 o 
   6   0  -5     1631.51     1668.90    140.78 o 
   8   0  -5      431.63      565.27     44.66 o 
  10   0  -5      860.62     1084.00     75.80 o 
  12   0  -5     1387.11     1276.01    130.92 o 
  14   0  -5      105.13       23.48     58.73 o 
   0   1  -5     6894.43     6756.29    232.64 o 
   1   1  -5      342.98      340.07     14.32 o 
   2   1  -5      855.45      815.52     26.60 o 
   3   1  -5      371.85      403.26     39.21 o 
   4   1  -5      773.38      802.34     50.01 o 
   5   1  -5      118.40      134.66     23.23 o 
   6   1  -5     2641.78     2431.12    136.48 o 
   7   1  -5        1.94        6.25     14.28 o 
   8   1  -5      279.36      273.99     23.11 o 
   9   1  -5       27.51       80.67     19.36 o 
  10   1  -5     1282.57     1222.24     58.00 o 
  11   1  -5       30.86       13.11     20.52 o 
  12   1  -5      597.74      589.69     40.21 o 
  13   1  -5       19.32        9.31     24.45 o 
  14   1  -5        1.30      -17.82     25.40 o 
  15   1  -5       18.71       75.44     29.90 o 
   1   2  -5       59.82       70.42      7.60 o 
   2   2  -5     4023.17     4116.91    108.18 o 
   3   2  -5        3.74      -15.52     13.88 o 
   4   2  -5     2520.23     2526.02    124.30 o 
   5   2  -5      572.03      554.17     42.05 o 
   6   2  -5      517.81      387.13     36.36 o 
   7   2  -5      296.78      261.61     21.69 o 
   8   2  -5      903.19      902.42     46.85 o 
   9   2  -5      228.47      244.61     24.40 o 
  10   2  -5      367.05      285.98     27.30 o 
  11   2  -5      314.79      334.96     30.78 o 
  12   2  -5      732.45      798.82     49.04 o 
  13   2  -5       33.92       29.58     29.46 o 
  14   2  -5      254.63      229.00     33.00 o 
  15   2  -5       10.68       31.43     29.50 o 
   0   3  -5     4881.39     4701.62    166.44 o 
   1   3  -5      771.98      767.30     23.49 o 
   2   3  -5     1085.16     1088.08     32.00 o 
   3   3  -5      115.45      141.28     21.48 o 
   4   3  -5      914.94      892.31     55.87 o 
   5   3  -5      298.95      317.75     30.32 o 
   6   3  -5     1368.49     1327.73     81.01 o 
   7   3  -5      672.04      731.11     57.49 o 
   8   3  -5        5.76        7.33     15.12 o 
   9   3  -5        1.81        8.93     17.83 o 
  10   3  -5     1196.52     1348.97     61.89 o 
  11   3  -5       53.25       79.55     23.20 o 
  12   3  -5      503.82      506.25     38.56 o 
  13   3  -5       49.55       -8.62     24.54 o 
  14   3  -5       38.02        3.13     28.79 o 
  15   3  -5       46.92       48.81     29.82 o 
   1   4  -5      674.26      628.04     20.11 o 
   2   4  -5     4112.79     3957.24    106.19 o 
   3   4  -5      163.93      200.00     23.16 o 
   4   4  -5     1117.49     1123.80     64.11 o 
   5   4  -5     1678.60     1537.85     88.56 o 
   6   4  -5       67.96      110.14     19.64 o 
   7   4  -5        6.62       -4.27     16.02 o 
   8   4  -5     2348.76     2401.65     97.02 o 
   9   4  -5       31.34       40.05     18.38 o 
  10   4  -5      159.41      218.56     25.04 o 
  11   4  -5      432.36      374.82     32.16 o 
  12   4  -5      137.50      102.39     25.50 o 
  13   4  -5       88.75       47.95     35.61 o 
  14   4  -5      363.47      350.32     36.26 o 
  15   4  -5       17.11       76.26     30.18 o 
   0   5  -5      974.29      984.93     41.87 o 
   1   5  -5     1448.93     1464.22     39.63 o 
   2   5  -5     2080.07     1942.03     58.46 o 
   3   5  -5      204.51      195.94     23.03 o 
   4   5  -5     3349.26     3272.81    174.41 o 
   5   5  -5       36.16       11.36     17.78 o 
   6   5  -5      840.09      821.48     43.23 o 
   7   5  -5      715.99      669.68     39.60 o 
   8   5  -5       13.05       35.21     18.92 o 
   9   5  -5      407.27      319.86     26.66 o 
  10   5  -5     1087.04      978.66     50.07 o 
  11   5  -5       19.67       -0.28     20.85 o 
  12   5  -5      458.71      474.98     36.76 o 
  13   5  -5       76.37       74.59     26.31 o 
  14   5  -5      123.18      160.68     31.04 o 
   1   6  -5      562.65      542.27     18.37 o 
   2   6  -5     3250.89     3221.53    102.62 o 
   3   6  -5      232.83      246.62     29.00 o 
   4   6  -5     1205.23     1158.80     63.43 o 
   5   6  -5      463.26      538.69     37.83 o 
   6   6  -5      121.06      100.01     30.51 o 
   7   6  -5      255.40      319.57     28.36 o 
   8   6  -5     2568.47     2480.33    138.27 o 
   9   6  -5      217.55      273.43     26.51 o 
  10   6  -5      157.57      165.95     30.25 o 
  11   6  -5      234.20      219.51     27.60 o 
  12   6  -5       56.58       67.43     24.56 o 
  13   6  -5       38.88       13.80     25.29 o 
  14   6  -5      438.97      405.76     44.89 o 
   0   7  -5     3186.79     3102.90    102.22 o 
   1   7  -5       98.92       97.69      8.58 o 
   2   7  -5     1626.76     1596.80     57.43 o 
   3   7  -5     1610.24     1618.23     71.61 o 
   4   7  -5     1477.59     1439.10     81.90 o 
   5   7  -5       56.71       75.61     22.17 o 
   6   7  -5      658.10      706.22     49.82 o 
   7   7  -5      109.00       78.18     25.86 o 
   8   7  -5        3.65       30.78     23.98 o 
   9   7  -5      457.80      606.31     51.56 o 
  10   7  -5      494.27      491.04     41.34 o 
  11   7  -5       69.55       75.58     28.72 o 
  12   7  -5      407.79      470.43     44.50 o 
  13   7  -5      155.86       93.05     32.35 o 
  14   7  -5      148.95      171.79     36.58 o 
   1   8  -5     1571.77     1496.81     44.29 o 
   2   8  -5     1278.33     1187.45     52.23 o 
   3   8  -5      171.10      157.45     19.81 o 
   4   8  -5     1061.65     1059.80     56.72 o 
   5   8  -5      916.72      862.99     57.79 o 
   6   8  -5      505.16      612.79     48.92 o 
   7   8  -5     1035.85      940.96     66.20 o 
   8   8  -5      878.11     1016.66     65.99 o 
   9   8  -5      759.56      681.14     57.57 o 
  10   8  -5       62.74       91.77     26.74 o 
  11   8  -5       20.21       24.63     26.67 o 
  12   8  -5      108.71       70.50     28.77 o 
  13   8  -5       20.59      -10.99     28.18 o 
  14   8  -5      238.64      207.13     41.18 o 
   0   9  -5     2800.57     2834.63    113.37 o 
   1   9  -5      144.23      147.57     12.37 o 
   2   9  -5      357.62      358.12     23.23 o 
   3   9  -5     3317.03     3264.19    141.36 o 
   4   9  -5      566.95      563.19     35.56 o 
   5   9  -5      599.30      655.62     45.29 o 
   6   9  -5     1216.41     1287.83     86.94 o 
   7   9  -5      525.56      472.97     66.85 o 
   8   9  -5       51.71       23.86     25.07 o 
   9   9  -5      818.86      694.02     64.58 o 
  10   9  -5      525.63      536.22     53.42 o 
  11   9  -5        4.78       12.14     26.30 o 
  12   9  -5      139.58      126.13     63.50 o 
  13   9  -5      352.88      447.06     45.42 o 
  14   9  -5       11.77       26.19     32.25 o 
   1  10  -5     1203.25     1163.35     43.75 o 
   2  10  -5      724.05      728.82     35.52 o 
   3  10  -5      244.41      224.86     22.89 o 
   4  10  -5      729.25      706.16     43.28 o 
   5  10  -5      304.84      313.24     27.12 o 
   6  10  -5      346.25      325.65     40.99 o 
   7  10  -5     1351.52     1436.19     89.21 o 
   8  10  -5      231.89      135.78     31.46 o 
   9  10  -5      581.34      704.36     59.65 o 
  10  10  -5      118.49       89.54     32.33 o 
  11  10  -5       51.39       -8.97     31.74 o 
  12  10  -5      240.65      267.40     38.21 o 
  13  10  -5       22.86       15.75     30.32 o 
  14  10  -5       19.13        0.17     38.45 o 
   0  11  -5     2399.87     2408.70    131.05 o 
   1  11  -5      242.37      235.72     27.05 o 
   2  11  -5      218.75      276.84     21.11 o 
   3  11  -5     1886.87     1919.07     84.68 o 
   4  11  -5       37.55       40.24     19.00 o 
   5  11  -5        2.60        6.51     18.39 o 
   6  11  -5      526.96      483.63     45.24 o 
   7  11  -5      410.46      414.76     61.63 o 
   8  11  -5       14.17       -6.05     40.97 o 
   9  11  -5      349.43      438.28     47.22 o 
  10  11  -5      186.01      182.44     37.18 o 
  11  11  -5       56.77      160.12     39.32 o 
  12  11  -5       61.90      111.46     40.08 o 
  13  11  -5      263.69      224.46     47.49 o 
   1  12  -5     1049.23     1051.94     51.18 o 
   2  12  -5      595.88      598.07     35.65 o 
   3  12  -5      814.86      859.80     47.24 o 
   4  12  -5      293.72      334.00     37.68 o 
   5  12  -5     2461.55     2378.22    104.29 o 
   6  12  -5      291.28      294.64     29.47 o 
   7  12  -5      377.64      373.92     40.56 o 
   8  12  -5      119.18      144.98     32.91 o 
   9  12  -5       84.66       69.85     33.82 o 
  10  12  -5      272.70      344.87     45.27 o 
  11  12  -5      299.05      318.89     45.81 o 
  12  12  -5      147.44       99.96     40.02 o 
  13  12  -5       13.99       11.58     36.98 o 
   0  13  -5     1819.88     1869.90    109.75 o 
   1  13  -5     1506.72     1504.91     73.16 o 
   2  13  -5      226.70      230.58     24.50 o 
   3  13  -5      629.33      576.76     36.06 o 
   4  13  -5       68.18       50.63     20.30 o 
   5  13  -5      424.18      486.76     36.49 o 
   6  13  -5      907.01      926.32     53.24 o 
   7  13  -5     1754.17     1772.51     83.79 o 
   8  13  -5        8.35      -12.87     26.99 o 
   9  13  -5      634.22      620.21     55.21 o 
  10  13  -5      132.51       98.27     35.70 o 
  11  13  -5      159.89       84.12     38.10 o 
  12  13  -5        3.14      -10.15     43.48 o 
  13  13  -5      138.77      168.24     44.70 o 
   1  14  -5      886.78      855.66     50.58 o 
   2  14  -5      250.33      273.47     42.05 o 
   3  14  -5        8.58       44.06     19.30 o 
   4  14  -5      193.34      199.42     25.75 o 
   5  14  -5     1576.06     1515.61     74.62 o 
   6  14  -5      322.19      351.53     47.44 o 
   7  14  -5      365.42      405.83     36.00 o 
   8  14  -5       49.78       47.49     30.42 o 
   9  14  -5        8.56       19.76     31.49 o 
  10  14  -5       33.92       64.42     43.04 o 
  11  14  -5      519.74      592.14     59.43 o 
  12  14  -5       46.88       68.97     40.00 o 
  13  14  -5       87.57      148.84     44.90 o 
   0  15  -5      128.55      151.19     31.36 o 
   1  15  -5     1438.03     1390.28     69.22 o 
   2  15  -5       37.71       44.68     27.79 o 
   3  15  -5      320.28      351.45     29.99 o 
   4  15  -5      200.23      111.51     34.35 o 
   5  15  -5      205.32      236.12     29.74 o 
   6  15  -5      186.56      212.35     28.35 o 
   7  15  -5      605.63      573.56     45.63 o 
   8  15  -5       56.84      100.33     28.30 o 
   9  15  -5      301.54      421.61     59.23 o 
  10  15  -5       51.99       36.74     44.69 o 
  11  15  -5       47.09      107.24     39.88 o 
  12  15  -5       19.49       27.21     37.81 o 
   1  16  -5      546.65      551.76     42.00 o 
   2  16  -5      266.11      336.07     69.71 o 
   3  16  -5      179.82      208.52     45.13 o 
   4  16  -5       50.80       16.03     22.21 o 
   5  16  -5     1397.67     1463.88     74.39 o 
   6  16  -5       61.49       51.68     24.45 o 
   7  16  -5       78.44       48.56     28.70 o 
   8  16  -5      113.02      138.37     30.07 o 
   9  16  -5       43.96       93.63     29.25 o 
  10  16  -5       12.40       55.53     36.66 o 
  11  16  -5      454.85      426.69     53.81 o 
  12  16  -5       71.24       82.04     40.66 o 
   0  17  -5      334.57      383.21     60.51 o 
   1  17  -5      370.91      479.99     47.76 o 
   2  17  -5      321.18      275.59     68.65 o 
   3  17  -5     1190.62     1109.38     79.20 o 
   4  17  -5      129.52      161.69     26.98 o 
   5  17  -5      115.73      116.53     27.29 o 
   6  17  -5       31.35       25.60     33.30 o 
   7  17  -5      702.17      722.51     58.97 o 
   8  17  -5       33.19       81.79     31.07 o 
   9  17  -5      594.10      533.51     44.77 o 
  10  17  -5       43.46       85.83     31.31 o 
  11  17  -5       45.41      101.17     48.32 o 
   1  18  -5      696.27      748.99     81.15 o 
   2  18  -5       33.45       34.62     30.68 o 
   3  18  -5      206.17      163.82     37.14 o 
   4  18  -5      129.79      107.57     32.66 o 
   5  18  -5      935.48      896.58     55.49 o 
   6  18  -5       56.81       37.21     26.62 o 
   7  18  -5      244.12      238.93     34.03 o 
   8  18  -5      169.96      207.82     33.97 o 
   9  18  -5      219.51      221.12     35.40 o 
  10  18  -5       36.95       75.88     32.04 o 
  11  18  -5      147.09      221.86     38.67 o 
   0  19  -5      430.36      480.59     70.01 o 
   1  19  -5       17.08      -16.06     41.94 o 
   2  19  -5       81.33       46.51     41.34 o 
   3  19  -5     1055.02     1253.95    118.62 o 
   4  19  -5       21.38       -8.58     38.13 o 
   5  19  -5      174.48      146.84     29.55 o 
   6  19  -5      123.30       78.36     27.99 o 
   7  19  -5      263.03      300.32     37.18 o 
   8  19  -5       70.23       50.38     29.81 o 
   9  19  -5      333.10      420.91     59.61 o 
  10  19  -5        6.83       26.44     31.05 o 
   1  20  -5      321.06      376.91     63.24 o 
   2  20  -5       22.33       47.57     47.44 o 
   3  20  -5      160.59      164.43     38.02 o 
   4  20  -5       69.95       66.02     49.86 o 
   5  20  -5      285.01      271.89     42.62 o 
   6  20  -5       54.48      125.67     30.39 o 
   7  20  -5      475.76      570.27     47.21 o 
   8  20  -5       60.08      103.31     32.43 o 
   9  20  -5      175.35      101.49     34.67 o 
  10  20  -5       27.18       -9.19     31.74 o 
   1  21  -5       49.35       69.09     49.38 o 
   2  21  -5       82.36       72.08     50.92 o 
   3  21  -5      845.87      874.61     71.33 o 
   4  21  -5       20.72      -10.78     31.90 o 
   5  21  -5       55.12       53.46     35.43 o 
   6  21  -5       60.39        8.37     35.20 o 
   7  21  -5      130.83      103.48     33.00 o 
   8  21  -5        3.14        4.75     35.25 o 
   9  21  -5      110.43      177.02     37.36 o 
   1  22  -5      152.40      163.79     56.72 o 
   2  22  -5      170.42       93.51     53.20 o 
   3  22  -5       65.36       52.50     51.49 o 
   4  22  -5        3.84        7.68     35.16 o 
   5  22  -5      279.09      344.24     47.56 o 
   6  22  -5       29.57       47.18     37.44 o 
   7  22  -5      234.47      279.51     39.08 o 
   8  22  -5      109.78      131.30     35.87 o 
   9  22  -5      216.92      144.84     36.63 o 
   2  23  -5      181.14      202.91     61.21 o 
   3  23  -5      350.26      471.66     73.40 o 
   4  23  -5      218.52      276.54     63.99 o 
   5  23  -5       29.42       25.42     36.61 o 
   6  23  -5        7.32      -64.99     62.60 o 
   7  23  -5      100.55       27.77     38.76 o 
   8  23  -5        2.59       12.79     31.92 o 
   2  24  -5      175.87      179.50     60.11 o 
   3  24  -5       34.42       71.51     53.69 o 
   4  24  -5        5.40      -32.34     50.83 o 
   5  24  -5      272.71      176.47     64.51 o 
   6  24  -5       23.86       -8.73     38.88 o 
   7  24  -5      174.82      268.89     49.85 o 
   3  25  -5      103.53       17.65     53.73 o 
   4  25  -5      236.03      221.97     66.71 o 
   5  25  -5        1.62       36.26     56.86 o 
   6  25  -5        9.54      -53.82     58.48 o 
   3  26  -5        2.20      -40.49     53.91 o 
   4  26  -5       46.01       54.13     59.06 o 
   0   0  -4     6663.11     6304.56    306.37 o 
   2   0  -4     3491.08     3671.76    145.57 o 
   4   0  -4     8027.42     7637.97    532.92 o 
   6   0  -4     1048.89      966.59     65.40 o 
   8   0  -4      317.28      319.18     38.97 o 
  10   0  -4      305.40      283.51     36.48 o 
  12   0  -4     1042.31     1022.64     74.26 o 
  14   0  -4      519.85      514.43     96.31 o 
   1   1  -4      167.65      184.00     11.15 o 
   2   1  -4     6079.59     5841.48    183.59 o 
   3   1  -4      260.76      360.45     27.99 o 
   4   1  -4      925.57      927.79     61.06 o 
   5   1  -4       55.18       38.67     11.00 o 
   6   1  -4      394.33      426.97     25.90 o 
   7   1  -4      447.44      458.86     26.60 o 
   8   1  -4     7412.75     7149.85    254.14 o 
   9   1  -4      473.65      401.24     27.82 o 
  10   1  -4       83.63       80.72     19.24 o 
  11   1  -4       62.14       48.98     20.41 o 
  12   1  -4      329.53      255.53     34.95 o 
  13   1  -4        5.68        9.70     23.19 o 
  14   1  -4      914.05      969.33     53.57 o 
  15   1  -4       27.01       27.26     26.68 o 
   0   2  -4     5767.77     5298.76    182.68 o 
   1   2  -4       13.75       25.73      5.98 o 
   2   2  -4     1759.23     1540.48     43.57 o 
   3   2  -4      572.38      582.14     37.96 o 
   4   2  -4     3475.86     3318.09    169.01 o 
   5   2  -4      951.17      918.64     46.49 o 
   6   2  -4     1502.90     1457.89     59.86 o 
   7   2  -4       84.64       88.53     15.28 o 
   8   2  -4       47.05       50.75     15.50 o 
   9   2  -4        7.72       -5.51     15.25 o 
  10   2  -4     1147.70     1234.99     56.43 o 
  11   2  -4        2.10       -0.74     18.37 o 
  12   2  -4      517.93      518.07     36.63 o 
  13   2  -4        3.25       -6.69     21.63 o 
  14   2  -4      128.96      129.12     28.97 o 
  15   2  -4        8.93       29.07     27.28 o 
   1   3  -4      261.05      151.92      9.38 o 
   2   3  -4     2137.90     2006.40     55.76 o 
   3   3  -4      612.72      784.40     48.43 o 
   4   3  -4     4916.53     4854.34    254.23 o 
   5   3  -4      357.19      302.07     23.40 o 
   6   3  -4     1739.57     1820.96     70.29 o 
   7   3  -4     1745.11     1744.13     68.60 o 
   8   3  -4     2558.31     2519.80     93.04 o 
   9   3  -4     1342.18     1381.32     60.88 o 
  10   3  -4      444.09      447.98     30.79 o 
  11   3  -4       20.63       14.32     19.23 o 
  12   3  -4      289.27      292.37     29.73 o 
  13   3  -4      100.34      139.29     26.98 o 
  14   3  -4      313.71      295.48     33.56 o 
  15   3  -4       93.50       47.34     28.30 o 
   0   4  -4     2903.65     3611.48    126.31 o 
   1   4  -4      685.64      627.05     20.27 o 
   2   4  -4     3195.53     2989.95     89.56 o 
   3   4  -4     5243.40     5258.75    252.25 o 
   4   4  -4     2095.98     2102.04     96.58 o 
   5   4  -4      268.03      337.48     23.00 o 
   6   4  -4     5093.24     4922.23    178.95 o 
   7   4  -4        1.05       12.52     12.54 o 
   8   4  -4        7.06       13.15     14.16 o 
   9   4  -4       14.34       -0.40     15.43 o 
  10   4  -4      611.97      621.17     36.59 o 
  11   4  -4       71.70       65.40     20.19 o 
  12   4  -4      162.39      210.10     27.24 o 
  13   4  -4      363.33      342.37     32.77 o 
  14   4  -4      175.75      122.32     28.68 o 
  15   4  -4       17.30       18.17     27.70 o 
   1   5  -4     1206.31     1265.76     37.31 o 
   2   5  -4     2763.13     2783.17     97.81 o 
   3   5  -4      771.62      744.65     46.40 o 
   4   5  -4     2020.45     1870.60     81.34 o 
   5   5  -4     1148.20     1258.78     61.35 o 
   6   5  -4     3215.40     3075.90    111.80 o 
   7   5  -4      968.59      848.31     38.91 o 
   8   5  -4      744.92      724.86     37.89 o 
   9   5  -4      558.58      597.10     33.84 o 
  10   5  -4     1065.39     1069.99     51.51 o 
  11   5  -4      342.50      368.05     46.11 o 
  12   5  -4      554.16      559.89     38.50 o 
  13   5  -4      143.36      111.46     26.49 o 
  14   5  -4      218.07      181.95     30.41 o 
  15   5  -4      149.23      112.14     30.75 o 
   0   6  -4     6956.04     6683.53    224.42 o 
   1   6  -4      817.78      825.05     26.23 o 
   2   6  -4      160.30      164.48     12.45 o 
   3   6  -4      566.00      528.65     35.88 o 
   4   6  -4      331.57      317.30     24.19 o 
   5   6  -4       98.37      126.68     21.73 o 
   6   6  -4     4729.42     4633.24    169.60 o 
   7   6  -4      231.86      246.00     20.66 o 
   8   6  -4       71.35       72.84     16.62 o 
   9   6  -4      202.28      177.99     21.59 o 
  10   6  -4     1400.09     1367.64     61.63 o 
  11   6  -4       24.97       19.40     19.36 o 
  12   6  -4      247.63      307.02     30.46 o 
  13   6  -4      136.21      157.63     27.92 o 
  14   6  -4       53.16       54.66     26.94 o 
  15   6  -4        7.74      -49.57     24.78 o 
   1   7  -4     1887.54     1818.78     50.29 o 
   2   7  -4     4565.37     4582.22    156.92 o 
   3   7  -4      155.46      145.74     27.86 o 
   4   7  -4     1390.12     1386.75     61.61 o 
   5   7  -4     2675.00     2638.71    112.10 o 
   6   7  -4     1248.53     1175.68     54.84 o 
   7   7  -4       90.64      110.15     16.61 o 
   8   7  -4      422.80      482.08     29.84 o 
   9   7  -4       78.41      112.79     22.02 o 
  10   7  -4     1094.91     1133.02     53.62 o 
  11   7  -4      713.78      635.54     39.96 o 
  12   7  -4      457.95      507.36     36.90 o 
  13   7  -4        6.41        4.50     23.97 o 
  14   7  -4      104.81      122.68     43.23 o 
  15   7  -4       51.73        7.10     27.34 o 
   0   8  -4     5155.19     4906.91    173.14 o 
   1   8  -4      589.10      554.41     18.16 o 
   2   8  -4      273.90      364.88     33.41 o 
   3   8  -4      437.21      455.74     30.34 o 
   4   8  -4     1008.48      948.36     59.31 o 
   5   8  -4     1423.70     1428.68     63.54 o 
   6   8  -4     2343.58     2198.29     99.47 o 
   7   8  -4     1057.94     1076.04     47.35 o 
   8   8  -4       71.70       82.39     16.97 o 
   9   8  -4      102.37       75.27     18.73 o 
  10   8  -4      822.45      858.71     45.75 o 
  11   8  -4       92.28      101.30     23.03 o 
  12   8  -4      366.44      316.56     34.37 o 
  13   8  -4      137.70      139.23     27.84 o 
  14   8  -4        3.81      -17.09     24.32 o 
  15   8  -4       36.07       29.44     54.97 o 
   1   9  -4      615.78      725.86     27.86 o 
   2   9  -4     1130.00     1058.09     42.06 o 
   3   9  -4      173.53      161.27     18.33 o 
   4   9  -4      162.95      156.07     21.95 o 
   5   9  -4     3216.97     3218.18    150.98 o 
   6   9  -4      153.33      189.24     27.31 o 
   7   9  -4       16.94       47.01     17.33 o 
   8   9  -4      850.17      799.85     41.56 o 
   9   9  -4      158.07      172.10     22.34 o 
  10   9  -4       66.48       77.09     21.22 o 
  11   9  -4     1254.23     1289.34     71.60 o 
  12   9  -4      157.15      106.30     29.91 o 
  13   9  -4       15.34       44.14     29.03 o 
  14   9  -4       86.94       79.11     33.25 o 
  15   9  -4       55.44       58.28     34.65 o 
   0  10  -4      697.55      717.15     31.60 o 
   1  10  -4     2561.57     2608.90     75.41 o 
   2  10  -4      676.98      712.48     35.13 o 
   3  10  -4     1111.40     1024.13     62.20 o 
   4  10  -4     1320.33     1294.40     63.97 o 
   5  10  -4     1226.31     1279.02     78.97 o 
   6  10  -4      352.57      307.08     35.18 o 
   7  10  -4     1123.11     1194.58    103.17 o 
   8  10  -4       72.26       58.12     20.27 o 
   9  10  -4      361.61      359.78     40.00 o 
  10  10  -4      398.11      435.45     37.09 o 
  11  10  -4      147.78      158.83     36.86 o 
  12  10  -4      295.67      341.27     36.75 o 
  13  10  -4       75.39       97.54     29.89 o 
  14  10  -4       85.24       65.99     35.54 o 
   1  11  -4     2007.04     1975.92     67.33 o 
   2  11  -4      798.59      755.84     40.07 o 
   3  11  -4       29.60       13.38     20.27 o 
   4  11  -4       48.44       23.16     16.60 o 
   5  11  -4     2638.48     2638.98    140.12 o 
   6  11  -4       38.79        4.94     20.79 o 
   7  11  -4      159.10      209.34     30.01 o 
   8  11  -4     1497.69     1583.60     92.03 o 
   9  11  -4      136.71      148.87     27.10 o 
  10  11  -4       50.79       67.51     25.56 o 
  11  11  -4      747.56      756.70     55.30 o 
  12  11  -4       15.76       29.01     26.91 o 
  13  11  -4        0.41       14.65     29.25 o 
  14  11  -4       93.17      145.24     34.18 o 
   0  12  -4        8.12       38.00     13.06 o 
   1  12  -4      313.98      333.51     20.68 o 
   2  12  -4      632.13      593.36     36.66 o 
   3  12  -4     3984.38     3979.90    166.55 o 
   4  12  -4     1947.06     1915.93     85.90 o 
   5  12  -4      299.28      264.99     34.46 o 
   6  12  -4      440.92      490.79     41.03 o 
   7  12  -4      838.13      891.12     62.23 o 
   8  12  -4       90.20      138.05     29.69 o 
   9  12  -4      367.02      397.41     43.59 o 
  10  12  -4      276.90      257.39     32.82 o 
  11  12  -4       56.12       24.66     26.37 o 
  12  12  -4      370.56      274.57     56.55 o 
  13  12  -4      407.29      484.50     46.53 o 
  14  12  -4       21.46       72.22     33.28 o 
   1  13  -4      996.90      996.46     42.54 o 
   2  13  -4      484.84      461.55     30.50 o 
   3  13  -4      329.64      345.52     27.17 o 
   4  13  -4      184.87      200.07     40.12 o 
   5  13  -4     1251.02     1229.10     61.08 o 
   6  13  -4       27.27       11.37     33.86 o 
   7  13  -4      567.06      600.03     65.02 o 
   8  13  -4      663.69      732.02     57.72 o 
   9  13  -4      727.49      782.83     61.19 o 
  10  13  -4       38.51       47.03     37.58 o 
  11  13  -4      349.05      351.50     38.55 o 
  12  13  -4       12.19       -7.73     27.79 o 
  13  13  -4      143.39       73.67     32.61 o 
  14  13  -4      104.33      178.71     52.14 o 
   0  14  -4      192.65      218.07     32.43 o 
   1  14  -4      182.33      175.51     18.66 o 
   2  14  -4      240.27      179.83     21.91 o 
   3  14  -4     4631.35     4402.40    177.71 o 
   4  14  -4      571.09      604.29     37.81 o 
   5  14  -4        8.95       -9.53     26.30 o 
   6  14  -4       19.56      -11.30     18.60 o 
   7  14  -4      271.33      322.32     38.84 o 
   8  14  -4       11.12       15.62     26.69 o 
   9  14  -4      548.26      551.25     87.53 o 
  10  14  -4      218.76      277.54     41.94 o 
  11  14  -4        5.56      -32.53     31.80 o 
  12  14  -4       51.93       29.24     29.72 o 
  13  14  -4      411.46      427.44     44.54 o 
   1  15  -4     1577.86     1520.60     62.48 o 
   2  15  -4      155.79      121.19     20.84 o 
   3  15  -4      511.36      566.49     39.86 o 
   4  15  -4       91.72       90.04     21.01 o 
   5  15  -4      148.27      174.21     24.97 o 
   6  15  -4       30.72       23.15     19.98 o 
   7  15  -4      864.21      832.23     48.64 o 
   8  15  -4       91.94      104.03     65.61 o 
   9  15  -4      511.39      502.11     54.19 o 
  10  15  -4       31.60       90.57     33.81 o 
  11  15  -4       98.21       66.05     36.50 o 
  12  15  -4        3.88      -15.59     34.65 o 
  13  15  -4       65.41       89.09     40.90 o 
   0  16  -4      305.15      332.25     53.34 o 
   1  16  -4      201.67      162.14     30.55 o 
   2  16  -4      378.81      414.49     33.16 o 
   3  16  -4     2127.22     2171.94     99.22 o 
   4  16  -4      358.61      363.77     30.97 o 
   5  16  -4       10.51      -10.28     19.75 o 
   6  16  -4      154.93      185.65     26.29 o 
   7  16  -4      594.11      523.51     40.10 o 
   8  16  -4       32.31      -13.08     23.39 o 
   9  16  -4      562.21      702.62     59.08 o 
  10  16  -4       10.54       -2.44     31.97 o 
  11  16  -4       43.99       -2.51     33.53 o 
  12  16  -4       24.03      -18.87     34.74 o 
  13  16  -4      432.79      442.27     56.28 o 
   1  17  -4     1168.52     1227.21    113.23 o 
   2  17  -4        4.36       23.18     18.62 o 
   3  17  -4       26.67       35.72     20.78 o 
   4  17  -4      152.28       90.83     23.78 o 
   5  17  -4      937.66      928.06     52.37 o 
   6  17  -4       42.77       80.07     27.38 o 
   7  17  -4      371.00      366.35     38.81 o 
   8  17  -4      102.49       94.00     26.99 o 
   9  17  -4      391.48      355.48     37.57 o 
  10  17  -4      310.56      368.50     49.73 o 
  11  17  -4      219.97      124.64     41.69 o 
  12  17  -4      175.90      165.92     44.60 o 
   0  18  -4      427.38      366.44     57.34 o 
   1  18  -4     1373.05     1461.98    122.47 o 
   2  18  -4      630.24      554.79     85.20 o 
   3  18  -4     1327.96     1301.28     98.08 o 
   4  18  -4      120.01      115.97     23.92 o 
   5  18  -4      100.68      114.78     24.74 o 
   6  18  -4       47.76        7.73     23.41 o 
   7  18  -4      543.96      551.42     42.26 o 
   8  18  -4       23.46       23.44     25.78 o 
   9  18  -4      419.22      413.97     47.51 o 
  10  18  -4       17.48       12.99     27.83 o 
  11  18  -4       14.59      -20.86     35.46 o 
  12  18  -4        3.30       -1.21     37.02 o 
   1  19  -4      748.77      680.16     79.26 o 
   2  19  -4       30.52       52.59     41.54 o 
   3  19  -4       12.57       -6.34     21.13 o 
   4  19  -4      113.40      150.13     26.96 o 
   5  19  -4      956.68     1028.57     58.28 o 
   6  19  -4        7.27      -29.22     23.13 o 
   7  19  -4      117.03      101.83     28.35 o 
   8  19  -4       40.46        0.45     51.12 o 
   9  19  -4       72.52       50.30     28.63 o 
  10  19  -4      102.30      107.64     32.12 o 
  11  19  -4      388.69      346.64     42.85 o 
   1  20  -4      937.63     1095.41     96.46 o 
   2  20  -4      183.98      198.51     49.90 o 
   3  20  -4      339.33      345.52     64.01 o 
   4  20  -4       69.79       47.71     24.99 o 
   5  20  -4       86.13       87.77     26.62 o 
   6  20  -4       16.68        6.54     24.91 o 
   7  20  -4      423.95      484.55     50.99 o 
   8  20  -4        2.95      -21.48     26.20 o 
   9  20  -4      117.58       94.44     45.76 o 
  10  20  -4       54.12       37.44     31.31 o 
  11  20  -4       20.08       23.60     30.85 o 
   1  21  -4      400.94      407.28     63.02 o 
   2  21  -4       26.74       41.67     42.20 o 
   3  21  -4       35.80       32.74     45.15 o 
   4  21  -4       83.48       79.48     27.42 o 
   5  21  -4      760.30      885.41     55.39 o 
   6  21  -4       10.00        8.09     25.72 o 
   7  21  -4       41.53      -12.94     26.46 o 
   8  21  -4        6.77       28.35     28.91 o 
   9  21  -4       62.25       74.72     31.42 o 
  10  21  -4       28.02      -10.94     29.68 o 
   2  22  -4       45.61       29.09     42.11 o 
   3  22  -4      176.99      176.20     56.68 o 
   4  22  -4      150.87       90.40     35.28 o 
   5  22  -4       76.65       66.77     27.49 o 
   6  22  -4       96.59      153.59     31.69 o 
   7  22  -4      267.05      251.21     36.39 o 
   8  22  -4        9.90       17.72     29.17 o 
   9  22  -4      205.79      219.08     45.88 o 
  10  22  -4       20.05       79.01     41.06 o 
   2  23  -4       20.79       44.36     45.72 o 
   3  23  -4       16.90      -81.32     42.77 o 
   4  23  -4      176.46      224.52     56.68 o 
   5  23  -4      323.45      396.09     47.60 o 
   6  23  -4      209.21      226.35     34.73 o 
   7  23  -4       82.69       29.89     29.61 o 
   8  23  -4        3.96       20.76     37.16 o 
   9  23  -4       27.23       42.40     60.13 o 
   3  24  -4      315.25      356.01     64.03 o 
   4  24  -4       23.52       27.15     51.40 o 
   5  24  -4        5.57       -1.54     47.17 o 
   6  24  -4      130.82       71.51     37.58 o 
   7  24  -4       93.63      104.12     54.83 o 
   8  24  -4       42.88       65.90     40.98 o 
   3  25  -4      109.42      194.24     58.31 o 
   7  25  -4      145.21      208.06     73.93 o 
   2   0  -3    15627.23    15999.22    618.82 o 
   4   0  -3     6426.63     6580.69    349.11 o 
   6   0  -3      557.55      589.92     36.12 o 
   8   0  -3     2140.21     1945.51    117.29 o 
  10   0  -3      632.66      696.45     51.73 o 
  12   0  -3      857.16      860.34     66.14 o 
  14   0  -3      385.46      387.96     50.44 o 
  16   0  -3      188.55      300.53     83.70 o 
   0   1  -3     8721.69     8472.09    334.35 o 
   1   1  -3     1113.76     1166.07     38.46 o 
   2   1  -3     1936.72     1914.27     64.18 o 
   3   1  -3      628.39      653.70     33.12 o 
   4   1  -3     5392.27     5614.50    222.89 o 
   5   1  -3      420.17      419.73     22.16 o 
   6   1  -3     4795.75     4586.21    159.76 o 
   7   1  -3      133.67      135.13     18.15 o 
   8   1  -3       55.13       50.76     14.01 o 
   9   1  -3       14.99        0.11     14.23 o 
  10   1  -3     1654.08     1605.34     66.14 o 
  11   1  -3       50.17        7.26     17.88 o 
  12   1  -3      414.29      389.81     31.77 o 
  13   1  -3       16.96       46.55     23.08 o 
  14   1  -3      207.42      195.17     29.16 o 
  15   1  -3       27.21       62.66     27.44 o 
  16   1  -3      451.61      535.11     55.27 o 
   1   2  -3      210.93      224.56      9.17 o 
   2   2  -3     9261.04     9977.15    339.30 o 
   3   2  -3       79.18       93.65     10.57 o 
   4   2  -3     6585.62     7033.50    235.38 o 
   5   2  -3     2108.45     2092.21     77.99 o 
   6   2  -3      746.02      697.09     34.15 o 
   7   2  -3      306.02      323.26     21.87 o 
   8   2  -3     2547.42     2674.25    104.05 o 
   9   2  -3      259.42      246.79     22.34 o 
  10   2  -3      146.15      185.88     20.47 o 
  11   2  -3      722.85      688.41     39.04 o 
  12   2  -3     1041.17     1034.50     50.75 o 
  13   2  -3      143.95      106.48     24.58 o 
  14   2  -3      486.90      602.42     42.02 o 
  15   2  -3       21.08        0.47     25.92 o 
  16   2  -3       60.72       21.47     32.05 o 
   0   3  -3    12847.25    13119.63    443.17 o 
   1   3  -3     1920.01     1697.43     45.62 o 
   2   3  -3      339.37      355.68     16.53 o 
   3   3  -3     1060.91     1087.33     56.06 o 
   4   3  -3     2395.75     2303.43     76.96 o 
   5   3  -3      903.45      838.95     37.38 o 
   6   3  -3     5838.25     5666.71    210.68 o 
   7   3  -3      689.99      630.09     32.79 o 
   8   3  -3       41.10       36.85     13.78 o 
   9   3  -3      212.39      200.48     20.06 o 
  10   3  -3     1682.36     1642.89     69.41 o 
  11   3  -3       27.35       25.21     18.22 o 
  12   3  -3      439.13      442.83     32.68 o 
  13   3  -3       17.43       39.53     22.79 o 
  14   3  -3       57.30       49.80     25.31 o 
  15   3  -3      121.12       99.97     29.05 o 
  16   3  -3      486.96      498.88     42.78 o 
   1   4  -3     3254.97     3454.03     96.53 o 
   2   4  -3    12088.16    11700.53    465.43 o 
   3   4  -3      177.68      214.23     14.91 o 
   4   4  -3     2236.25     2267.37     86.98 o 
   5   4  -3      894.41      819.03     32.52 o 
   6   4  -3      201.16      150.72     15.34 o 
   7   4  -3      802.99      763.15     37.84 o 
   8   4  -3     3965.88     3664.79    146.45 o 
   9   4  -3      463.27      450.57     35.63 o 
  10   4  -3      207.23      186.87     30.27 o 
  11   4  -3      505.81      454.82     37.44 o 
  12   4  -3      596.42      512.38     35.61 o 
  13   4  -3       87.28       65.53     23.86 o 
  14   4  -3      494.34      463.58     42.87 o 
  15   4  -3       72.84       58.74     27.64 o 
  16   4  -3        0.15       14.48     39.04 o 
   0   5  -3     4845.67     4801.50    169.03 o 
   1   5  -3     2409.88     2462.60     70.96 o 
   2   5  -3      719.96      716.35     30.62 o 
   3   5  -3      790.65      989.30     65.67 o 
   4   5  -3     3924.64     3769.37    129.89 o 
   5   5  -3       12.54        0.37      9.64 o 
   6   5  -3     3057.58     2951.00    121.51 o 
   7   5  -3      221.96      285.06     34.83 o 
   8   5  -3      363.11      383.61     25.38 o 
   9   5  -3      442.29      508.87     31.22 o 
  10   5  -3     1249.19     1236.81     57.13 o 
  11   5  -3      150.63      116.62     21.94 o 
  12   5  -3      410.09      443.29     32.87 o 
  13   5  -3       21.32        9.77     21.85 o 
  14   5  -3      116.30      121.69     49.73 o 
  15   5  -3       48.77      118.01     28.72 o 
  16   5  -3      144.83      105.58     31.48 o 
   1   6  -3     2974.65     3281.62     93.99 o 
   2   6  -3     6036.82     6212.51    212.82 o 
   3   6  -3     1026.59      930.23     56.06 o 
   4   6  -3     1550.74     1515.87     73.21 o 
   5   6  -3      512.99      521.10     25.32 o 
   6   6  -3      648.95      663.61     34.51 o 
   7   6  -3     1428.56     1430.05     57.87 o 
   8   6  -3     2288.17     2337.04     91.56 o 
   9   6  -3     1511.45     1396.79     58.94 o 
  10   6  -3       43.86       19.80     17.15 o 
  11   6  -3      170.77      161.96     23.25 o 
  12   6  -3      436.55      452.82     35.30 o 
  13   6  -3       11.23       10.19     21.69 o 
  14   6  -3      677.95      770.64     46.23 o 
  15   6  -3       83.11       35.41     26.85 o 
  16   6  -3       26.64        4.37     31.52 o 
   0   7  -3     2883.65     3050.26    128.02 o 
   1   7  -3     1477.84     1461.43     45.12 o 
   2   7  -3     3556.24     3657.61    128.22 o 
   3   7  -3     1547.59     1437.02     68.21 o 
   4   7  -3     6258.55     6168.37    243.78 o 
   5   7  -3       86.84      103.72     12.77 o 
   6   7  -3     2060.95     1927.15     77.08 o 
   7   7  -3      812.31      703.92     35.82 o 
   8   7  -3        8.69       34.13     14.26 o 
   9   7  -3      987.99      801.94     41.83 o 
  10   7  -3      611.49      630.78     36.06 o 
  11   7  -3       64.86       58.27     20.00 o 
  12   7  -3      305.60      279.32     28.06 o 
  13   7  -3      243.09      255.81     39.16 o 
  14   7  -3      156.66      152.94     28.76 o 
  15   7  -3       22.38        4.29     26.58 o 
  16   7  -3      160.91      145.22     33.72 o 
   1   8  -3     4064.98     4044.87    113.10 o 
   2   8  -3     1265.56     1096.57     42.65 o 
   3   8  -3       31.50       19.74     11.27 o 
   4   8  -3     2936.82     2971.88    131.62 o 
   5   8  -3      772.43      828.85     38.92 o 
   6   8  -3      608.29      529.15     29.24 o 
   7   8  -3     2186.84     2229.53     83.44 o 
   8   8  -3     2410.29     2209.93     83.63 o 
   9   8  -3     1049.15     1059.60     47.13 o 
  10   8  -3       41.20       44.01     18.44 o 
  11   8  -3      286.22      307.74     29.75 o 
  12   8  -3      217.14      205.04     25.90 o 
  13   8  -3      146.01      153.33     26.45 o 
  14   8  -3      562.49      577.60     42.79 o 
  15   8  -3      170.98      136.56     29.85 o 
   0   9  -3     4331.24     4120.53    148.86 o 
   1   9  -3      236.08      265.10     17.38 o 
   2   9  -3      757.55      775.95     32.98 o 
   3   9  -3     1576.24     1464.43     62.18 o 
   4   9  -3     1071.17     1106.11     53.68 o 
   5   9  -3       59.92       33.42     15.59 o 
   6   9  -3     1967.28     1920.25     71.47 o 
   7   9  -3     1379.62     1442.63     60.23 o 
   8   9  -3       58.34       29.63     15.20 o 
   9   9  -3      852.78      889.16     44.36 o 
  10   9  -3      439.36      419.15     30.83 o 
  11   9  -3        2.71        0.56     19.13 o 
  12   9  -3      208.12      249.55     28.07 o 
  13   9  -3      486.08      460.58     38.86 o 
  14   9  -3      106.41       54.50     39.10 o 
  15   9  -3        4.97        0.80     25.97 o 
   1  10  -3     4986.58     5138.82    145.88 o 
   2  10  -3     1472.68     1462.93     61.71 o 
   3  10  -3      944.01      876.17     42.56 o 
   4  10  -3     1143.60     1077.06     49.46 o 
   5  10  -3     1339.04     1221.35     62.19 o 
   6  10  -3      176.01      186.78     17.23 o 
   7  10  -3      708.76      634.69     34.07 o 
   8  10  -3      452.47      507.60     32.18 o 
   9  10  -3      664.28      661.21     37.06 o 
  10  10  -3      352.06      346.74     27.94 o 
  11  10  -3      459.76      400.26     33.25 o 
  12  10  -3      260.07      176.48     34.51 o 
  13  10  -3      132.84      122.85     26.80 o 
  14  10  -3       74.22       70.33     26.73 o 
  15  10  -3      177.67      204.46     37.27 o 
   0  11  -3     4286.61     4355.30    155.44 o 
   1  11  -3     1476.22     1381.55     42.96 o 
   2  11  -3      160.29      204.06     15.12 o 
   3  11  -3     3117.18     3076.01    128.09 o 
   4  11  -3      421.48      462.67     31.62 o 
   5  11  -3       55.28       60.70     30.52 o 
   6  11  -3     3463.57     3335.76    136.58 o 
   7  11  -3     2226.56     1970.85     81.93 o 
   8  11  -3       95.87       54.49     16.66 o 
   9  11  -3     1141.83     1101.27     51.93 o 
  10  11  -3      409.13      417.36     30.54 o 
  11  11  -3       79.02       62.35     28.24 o 
  12  11  -3       34.90        7.93     22.35 o 
  13  11  -3      193.48      220.51     34.90 o 
  14  11  -3       41.73       -1.11     29.42 o 
  15  11  -3       52.14       87.81     34.02 o 
   1  12  -3     2284.57     2189.56     62.92 o 
   2  12  -3      666.26      645.71     27.93 o 
   3  12  -3      113.07      131.65     18.48 o 
   4  12  -3     1316.50     1236.24     57.36 o 
   5  12  -3     1260.45     1314.13    139.85 o 
   6  12  -3     1509.28     1513.15     85.39 o 
   7  12  -3      267.15      281.77     27.12 o 
   8  12  -3      125.91       79.77     23.36 o 
   9  12  -3      577.22      595.61     41.97 o 
  10  12  -3      602.61      598.68     43.29 o 
  11  12  -3      600.58      608.59     50.73 o 
  12  12  -3      265.09      301.43     43.37 o 
  13  12  -3       48.03       47.06     29.70 o 
  14  12  -3       58.55       67.42     31.98 o 
  15  12  -3      157.74      134.38     36.35 o 
   0  13  -3     2670.09     2655.54     96.02 o 
   1  13  -3     1890.21     1938.84     55.99 o 
   2  13  -3      836.72      837.23     38.80 o 
   3  13  -3     1304.31     1229.75     58.57 o 
   4  13  -3       11.63        1.83     15.06 o 
   5  13  -3       17.50       18.74     16.24 o 
   6  13  -3      431.76      414.13     90.81 o 
   7  13  -3     1115.88     1117.31     71.63 o 
   8  13  -3       32.82       15.80     19.53 o 
   9  13  -3      989.80      996.00     58.64 o 
  10  13  -3       59.33       89.16     35.81 o 
  11  13  -3       49.21       43.22     25.53 o 
  12  13  -3       53.79       18.42     27.19 o 
  13  13  -3      216.42      166.86     34.13 o 
  14  13  -3       17.27      -24.30     30.44 o 
   1  14  -3     2093.13     2164.11     67.45 o 
   2  14  -3       46.63       42.99     13.78 o 
   3  14  -3      211.17      167.97     21.63 o 
   4  14  -3      103.14       86.81     19.26 o 
   5  14  -3     1701.02     1578.76     69.50 o 
   6  14  -3       92.88       81.41     31.24 o 
   7  14  -3      808.82      759.32     59.97 o 
   8  14  -3        4.09       -7.85     23.59 o 
   9  14  -3      538.70      589.48     54.22 o 
  10  14  -3       70.43       53.26     25.14 o 
  11  14  -3     1132.72     1055.35     61.62 o 
  12  14  -3       46.57       19.45     27.30 o 
  13  14  -3       14.85      -20.43     40.50 o 
  14  14  -3       26.15       20.62     31.43 o 
   0  15  -3       66.43       73.41     17.70 o 
   1  15  -3     2900.18     2785.67    100.22 o 
   2  15  -3      392.35      423.93     29.77 o 
   3  15  -3     2230.06     2198.80    101.18 o 
   4  15  -3      444.39      463.08     32.14 o 
   5  15  -3      759.28      724.26     41.30 o 
   6  15  -3        2.75       -3.56     18.33 o 
   7  15  -3     2404.63     2325.88    122.28 o 
   8  15  -3       81.45       79.33     28.52 o 
   9  15  -3      811.05      837.71     80.09 o 
  10  15  -3       21.03      -33.29     23.65 o 
  11  15  -3       79.75      122.72     29.45 o 
  12  15  -3      111.31      130.34     35.61 o 
  13  15  -3      190.39      170.48     35.37 o 
  14  15  -3       49.38      103.12     34.34 o 
   1  16  -3     1360.53     1241.07     83.45 o 
   2  16  -3      215.50      188.05     22.68 o 
   3  16  -3      421.53      498.56     34.58 o 
   4  16  -3      260.90      256.82     26.12 o 
   5  16  -3     2089.82     2247.92     97.10 o 
   6  16  -3       69.55       50.95     23.48 o 
   7  16  -3       48.57       58.30     21.87 o 
   8  16  -3      585.45      511.75     46.81 o 
   9  16  -3      241.78      312.46     83.85 o 
  10  16  -3       46.37       17.00     29.01 o 
  11  16  -3      729.12      843.71     55.98 o 
  12  16  -3       25.51        9.93     27.71 o 
  13  16  -3       29.81       19.19     30.76 o 
   0  17  -3      662.65      631.78     44.90 o 
   1  17  -3      903.96      934.48     56.25 o 
   2  17  -3     1469.57     1450.44     69.89 o 
   3  17  -3     1514.06     1549.44     75.71 o 
   4  17  -3      119.46      124.23     25.06 o 
   5  17  -3      148.57      159.78     24.74 o 
   6  17  -3       51.47       49.27     22.22 o 
   7  17  -3      999.77     1074.85     59.12 o 
   8  17  -3       48.58       32.45     23.54 o 
   9  17  -3      243.56      273.78     70.39 o 
  10  17  -3      209.16       72.92     34.52 o 
  11  17  -3       88.13       36.40     33.03 o 
  12  17  -3        9.87       36.75     36.31 o 
  13  17  -3      225.71      227.79     37.94 o 
   1  18  -3      788.08      712.50     63.26 o 
   2  18  -3      168.91      136.37     27.40 o 
   3  18  -3       30.54       27.04     19.55 o 
   4  18  -3       52.53       52.83     24.16 o 
   5  18  -3     1173.96     1099.67     59.86 o 
   6  18  -3       46.95       56.97     23.82 o 
   7  18  -3      172.23      156.47     27.32 o 
   8  18  -3      198.18      177.69     29.50 o 
   9  18  -3      139.66      172.53     35.28 o 
  10  18  -3      229.16      205.84     39.54 o 
  11  18  -3      404.22      342.12     49.69 o 
  12  18  -3       73.97       75.31     38.78 o 
  13  18  -3       42.95      103.02     64.69 o 
   1  19  -3      223.28      195.80     30.21 o 
   2  19  -3      108.26       98.15     27.01 o 
   3  19  -3     1866.82     1922.33     81.80 o 
   4  19  -3      167.75      217.28     29.77 o 
   5  19  -3       88.58       84.33     25.91 o 
   6  19  -3       78.04       50.82     23.79 o 
   7  19  -3      642.52      634.90     45.52 o 
   8  19  -3       31.16       63.26     26.56 o 
   9  19  -3      701.18      668.33     48.54 o 
  10  19  -3      113.01      133.98     31.20 o 
  11  19  -3       20.72       34.27     39.78 o 
  12  19  -3       26.18      -24.56     55.36 o 
   1  20  -3     1495.70     1451.33    117.98 o 
   2  20  -3       38.30        5.08     25.96 o 
   3  20  -3      255.48      274.47     35.64 o 
   4  20  -3       23.28       47.83     22.89 o 
   5  20  -3      449.41      567.11     41.50 o 
   6  20  -3       48.06       26.81     23.74 o 
   7  20  -3      336.76      395.40     36.65 o 
   8  20  -3       12.98       41.34     26.66 o 
   9  20  -3      579.24      596.81     46.22 o 
  10  20  -3       34.84       44.95     80.47 o 
  11  20  -3      121.63      117.07     40.23 o 
  12  20  -3       25.23      104.03     62.14 o 
   2  21  -3       95.10       55.31     61.48 o 
   3  21  -3     1544.39     1651.20     92.60 o 
   4  21  -3      182.39      173.81     27.41 o 
   5  21  -3        3.96      -27.67     22.87 o 
   6  21  -3       75.33       47.54     34.07 o 
   7  21  -3      249.56      300.00     34.23 o 
   8  21  -3        7.69        2.49     25.99 o 
   9  21  -3      394.56      403.65     61.01 o 
  10  21  -3       51.78       66.76     37.76 o 
  11  21  -3        8.19       21.26     55.89 o 
   2  22  -3      254.09      223.99     49.38 o 
   3  22  -3      126.32      151.70     53.69 o 
   4  22  -3       12.74      -13.32     27.85 o 
   5  22  -3      540.55      510.94     40.81 o 
   6  22  -3       43.80       17.91     26.55 o 
   7  22  -3      145.81      105.36     87.64 o 
   8  22  -3      180.89      262.68     53.69 o 
   9  22  -3      219.30      237.84     43.17 o 
  10  22  -3       30.92       38.66     37.37 o 
  11  22  -3      190.75      157.89     68.96 o 
   3  23  -3      706.07      799.38     59.77 o 
   4  23  -3      246.08      249.18     39.25 o 
   5  23  -3       48.06       -9.02     45.63 o 
   6  23  -3      156.14      149.37     74.26 o 
   7  23  -3       87.64      101.96     38.80 o 
   8  23  -3        8.58       -9.96     35.55 o 
   9  23  -3      193.73      150.02     40.95 o 
  10  23  -3       30.46       60.68     64.82 o 
   4  24  -3       63.73      129.82     52.54 o 
   5  24  -3      478.60      406.00     72.04 o 
   6  24  -3       59.41       56.81     51.49 o 
   7  24  -3       14.73       20.58     35.50 o 
   8  24  -3      108.98      136.53     61.23 o 
   9  24  -3       20.48        7.39     56.06 o 
   5  25  -3      122.55      172.11     60.33 o 
   6  25  -3      213.60      205.64     61.70 o 
   7  25  -3      207.15      258.32     69.79 o 
   8  25  -3       13.84       16.47     36.20 o 
   6  26  -3       28.48       37.67     52.32 o 
   7  26  -3       27.39        8.45     54.39 o 
   6  27  -3       86.35        5.19     55.58 o 
   0   0  -2     8804.35     8094.13    388.27 o 
   2   0  -2     5511.85     5463.64    271.32 o 
   4   0  -2     3891.19     3510.56    209.56 o 
   6   0  -2    11829.76    11516.85    508.96 o 
   8   0  -2       28.92       15.73     16.64 o 
  10   0  -2     1970.34     1937.16    101.04 o 
  12   0  -2       20.09       27.30     28.16 o 
  14   0  -2       72.40       43.20     34.36 o 
  16   0  -2      184.78       82.44     58.86 o 
   1   1  -2    10844.72    11496.53    351.85 o 
   2   1  -2     9028.45     9498.23    393.23 o 
   3   1  -2     3423.19     3393.26    119.41 o 
   4   1  -2     2962.27     2838.15    171.71 o 
   5   1  -2      368.94      377.50     20.75 o 
   6   1  -2     2232.39     2177.01     71.09 o 
   7   1  -2      272.29      326.50     16.41 o 
   8   1  -2     4358.75     4218.94    127.58 o 
   9   1  -2       61.41       58.97     12.13 o 
  10   1  -2      649.31      688.51     34.38 o 
  11   1  -2      467.44      515.19     33.56 o 
  12   1  -2      388.32      329.70     29.79 o 
  13   1  -2      218.04      179.35     26.41 o 
  14   1  -2      908.47      935.52     51.08 o 
  15   1  -2       81.77       23.83     34.12 o 
  16   1  -2       22.88       39.11     27.90 o 
   0   2  -2    12349.75    11859.36    567.39 o 
   1   2  -2    29551.38    30864.52    935.11 o 
   2   2  -2    11656.96    12860.39    503.57 o 
   3   2  -2     2234.15     2229.74     76.81 o 
   4   2  -2     8441.38     9189.93    312.84 o 
   5   2  -2      895.08      868.17     37.23 o 
   6   2  -2     6906.61     6960.65    215.11 o 
   7   2  -2      824.66      742.52     29.63 o 
   8   2  -2       51.72       49.77     10.83 o 
   9   2  -2      308.46      299.82     18.52 o 
  10   2  -2     2534.28     2537.19     96.72 o 
  11   2  -2      261.17      191.34     23.35 o 
  12   2  -2      525.57      554.67     35.69 o 
  13   2  -2       88.66       79.16     23.75 o 
  14   2  -2      381.85      412.85     34.48 o 
  15   2  -2       73.24       40.51     25.73 o 
  16   2  -2      396.42      506.78     41.54 o 
   1   3  -2     4672.92     4238.45    124.75 o 
   2   3  -2    13168.39    12870.78    610.44 o 
   3   3  -2     1114.84     1185.20     45.51 o 
   4   3  -2     6313.23     6257.41    216.25 o 
   5   3  -2      182.62      145.83     13.50 o 
   6   3  -2     2551.39     2557.57     81.28 o 
   7   3  -2      327.77      336.49     16.38 o 
   8   3  -2     2933.28     2936.34     93.71 o 
   9   3  -2      902.62      897.20     33.89 o 
  10   3  -2     1291.60     1160.38     50.11 o 
  11   3  -2      615.44      557.26     31.57 o 
  12   3  -2      846.93      836.12     44.67 o 
  13   3  -2      215.67      218.92     27.41 o 
  14   3  -2      816.16      857.77     48.37 o 
  15   3  -2       95.28      115.02     28.10 o 
  16   3  -2       16.87       30.78     28.17 o 
   0   4  -2    35992.78    36486.66   1718.61 o 
   1   4  -2       40.97       41.03      4.54 o 
   2   4  -2      460.95      530.85     69.35 o 
   3   4  -2     2366.01     2275.75     82.16 o 
   4   4  -2     6958.83     6879.41    225.32 o 
   5   4  -2     1994.38     1959.41     68.80 o 
   6   4  -2     3862.41     3459.66    102.17 o 
   7   4  -2      373.75      397.27     19.13 o 
   8   4  -2      123.42      122.30     12.43 o 
   9   4  -2        9.14       -2.92     12.21 o 
  10   4  -2      491.66      500.02     28.68 o 
  11   4  -2       33.85       53.22     16.32 o 
  12   4  -2      685.42      714.56     41.33 o 
  13   4  -2       15.72        2.66     20.92 o 
  14   4  -2      189.19      178.31     37.05 o 
  15   4  -2       32.34        3.59     24.99 o 
  16   4  -2      418.98      427.22     38.63 o 
   1   5  -2      740.67      636.65     21.49 o 
   2   5  -2     1846.73     1685.65     68.20 o 
   3   5  -2      450.01      591.86     26.97 o 
   4   5  -2     3769.15     3769.30    118.17 o 
   5   5  -2     1219.44     1199.17     40.21 o 
   6   5  -2     1617.35     1525.81     51.48 o 
   7   5  -2      349.32      393.91     17.86 o 
   8   5  -2     5786.96     5609.69    179.60 o 
   9   5  -2      314.84      302.94     21.91 o 
  10   5  -2      696.17      709.67     33.97 o 
  11   5  -2      623.94      703.08     34.73 o 
  12   5  -2      910.18      887.06     45.35 o 
  13   5  -2      103.03       91.94     27.76 o 
  14   5  -2      320.58      352.98     34.02 o 
  15   5  -2      121.42      138.62     28.81 o 
  16   5  -2       74.13       66.25     29.94 o 
   0   6  -2    11403.70    11992.89    412.23 o 
   1   6  -2      725.76      777.23     25.01 o 
   2   6  -2      442.64      409.28     24.26 o 
   3   6  -2     7181.76     7310.57    265.15 o 
   4   6  -2     5240.30     5330.42    177.16 o 
   5   6  -2      114.53      126.02     12.59 o 
   6   6  -2     2058.75     2101.45     69.46 o 
   7   6  -2      969.72      892.21     33.82 o 
   8   6  -2       75.91       89.22     11.47 o 
   9   6  -2      263.46      285.94     21.42 o 
  10   6  -2      616.85      606.11     32.20 o 
  11   6  -2      140.99      121.99     18.80 o 
  12   6  -2      476.70      518.91     32.50 o 
  13   6  -2      190.56      177.19     26.40 o 
  14   6  -2       92.30       80.11     25.00 o 
  15   6  -2        3.71       -2.39     24.84 o 
  16   6  -2      463.40      583.07     43.47 o 
   1   7  -2     2094.54     1780.54     51.02 o 
   2   7  -2     2742.44     2726.80     92.68 o 
   3   7  -2      972.00      985.45     49.16 o 
   4   7  -2     3489.89     3173.98     98.36 o 
   5   7  -2     4122.79     3893.86    140.42 o 
   6   7  -2      815.47      805.08     30.69 o 
   7   7  -2      626.46      623.09     29.56 o 
   8   7  -2     4734.45     4555.59    160.67 o 
   9   7  -2      731.76      675.11     33.10 o 
  10   7  -2      249.46      176.85     19.61 o 
  11   7  -2     1010.30      918.82     50.93 o 
  12   7  -2      276.44      288.96     24.81 o 
  13   7  -2       41.68       63.56     23.28 o 
  14   7  -2      226.71      257.86     30.96 o 
  15   7  -2       57.17       36.16     26.06 o 
  16   7  -2       70.21       68.61     30.83 o 
   0   8  -2     1440.46     1031.61     40.57 o 
   1   8  -2     2787.48     2836.07     85.16 o 
   2   8  -2      687.21      661.07     27.37 o 
   3   8  -2     6225.36     6426.73    242.02 o 
   4   8  -2     1745.71     1776.48     64.46 o 
   5   8  -2      196.45      219.86     17.03 o 
   6   8  -2     3714.30     3627.77    123.77 o 
   7   8  -2      736.97      692.90     29.62 o 
   8   8  -2      129.61       86.63     14.41 o 
   9   8  -2      299.07      291.51     22.09 o 
  10   8  -2      947.45      943.48     42.58 o 
  11   8  -2       17.16       16.01     16.69 o 
  12   8  -2      275.16      235.74     26.95 o 
  13   8  -2      423.96      416.66     34.57 o 
  14   8  -2       61.50       69.79     25.31 o 
  15   8  -2      128.64      163.06     30.11 o 
  16   8  -2      238.47      239.72     34.18 o 
   1   9  -2     1909.60     2004.33     61.78 o 
   2   9  -2     6305.12     6701.74    212.43 o 
   3   9  -2      567.07      632.07     30.40 o 
   4   9  -2      985.49     1012.07     44.07 o 
   5   9  -2     3924.36     3984.65    135.23 o 
   6   9  -2      565.47      554.86     29.13 o 
   7   9  -2     1178.64     1062.33     44.86 o 
   8   9  -2     1659.51     1653.13     63.95 o 
   9   9  -2     1545.64     1531.31     68.25 o 
  10   9  -2       25.67       22.01     15.80 o 
  11   9  -2     1570.67     1561.83     61.17 o 
  12   9  -2      109.21      122.92     27.95 o 
  13   9  -2       72.56       47.25     23.60 o 
  14   9  -2      148.98      124.66     28.06 o 
  15   9  -2       85.36       55.44     28.09 o 
  16   9  -2       68.55       57.97     35.67 o 
   0  10  -2     2512.03     2848.99     98.81 o 
   1  10  -2     4287.08     4378.44    129.69 o 
   2  10  -2      941.36     1027.62     33.57 o 
   3  10  -2     2880.92     2775.24     92.12 o 
   4  10  -2     1383.18     1367.71     60.17 o 
   5  10  -2      221.42      188.52     16.05 o 
   6  10  -2     2474.29     2445.79     95.10 o 
   7  10  -2      288.58      286.61     19.57 o 
   8  10  -2      172.93      185.59     17.74 o 
   9  10  -2     1230.17     1142.80     48.60 o 
  10  10  -2      929.67      873.88     41.32 o 
  11  10  -2       97.39      103.43     22.26 o 
  12  10  -2      201.44      253.46     27.80 o 
  13  10  -2      444.78      498.19     38.24 o 
  14  10  -2       37.93       17.06     25.15 o 
  15  10  -2       56.39       43.10     27.00 o 
   1  11  -2     3569.49     3472.59     98.35 o 
   2  11  -2     1934.95     1845.60     59.07 o 
   3  11  -2     1272.86     1275.03     45.05 o 
   4  11  -2     1281.10     1240.69     51.75 o 
   5  11  -2     1988.27     1853.49     72.05 o 
   6  11  -2     2273.15     2192.34     86.53 o 
   7  11  -2      468.10      502.70     30.68 o 
   8  11  -2      647.53      725.70     32.08 o 
   9  11  -2      484.12      488.50     30.13 o 
  10  11  -2      734.19      777.92     38.49 o 
  11  11  -2      791.86      775.05     42.92 o 
  12  11  -2      272.41      308.39     47.75 o 
  13  11  -2       30.75       30.88     24.11 o 
  14  11  -2      208.73      214.10     30.62 o 
  15  11  -2       42.24       72.24     33.72 o 
   0  12  -2      578.67      635.86     37.62 o 
   1  12  -2      298.03      315.34     17.67 o 
   2  12  -2     1483.28     1406.12     43.66 o 
   3  12  -2     2354.52     2279.74     78.11 o 
   4  12  -2     1350.81     1321.96     39.71 o 
   5  12  -2      472.55      459.23     29.74 o 
   6  12  -2      725.61      680.50     35.30 o 
   7  12  -2     1125.86     1119.85     48.27 o 
   8  12  -2       72.58       33.52     16.44 o 
   9  12  -2      759.09      715.73     34.74 o 
  10  12  -2      219.85      178.22     23.36 o 
  11  12  -2       44.94       40.00     20.53 o 
  12  12  -2      219.78      208.49     34.01 o 
  13  12  -2      777.74      797.98     47.52 o 
  14  12  -2       49.75       89.42     28.22 o 
  15  12  -2        7.60      -12.65     31.83 o 
   1  13  -2     2559.61     2541.05     76.35 o 
   2  13  -2     1178.90     1271.57     43.26 o 
   3  13  -2      442.63      471.11     21.35 o 
   4  13  -2      621.83      657.99     34.25 o 
   5  13  -2     3299.81     3190.96    137.55 o 
   6  13  -2      624.97      610.62     33.43 o 
   7  13  -2       41.96       21.84     15.65 o 
   8  13  -2      397.49      400.12     34.81 o 
   9  13  -2      575.96      584.99     34.80 o 
  10  13  -2      275.30      284.74     35.86 o 
  11  13  -2      715.92      685.01     42.15 o 
  12  13  -2       70.07       93.18     24.03 o 
  13  13  -2      132.79      100.89     26.91 o 
  14  13  -2       48.43       80.95     41.22 o 
  15  13  -2       87.01       65.55     42.74 o 
   0  14  -2      790.04      801.13     42.34 o 
   1  14  -2      644.64      674.94     34.79 o 
   2  14  -2      318.94      320.50     17.68 o 
   3  14  -2     5925.17     5802.80    179.74 o 
   4  14  -2       18.56       24.70     16.30 o 
   5  14  -2      633.25      698.74     40.22 o 
   6  14  -2      516.31      559.61     44.27 o 
   7  14  -2     1224.87     1218.91     76.82 o 
   8  14  -2        9.58       -4.22     21.77 o 
   9  14  -2      891.34      840.91     55.64 o 
  10  14  -2      189.62      176.70     43.72 o 
  11  14  -2       21.12       22.81     23.28 o 
  12  14  -2       24.78       44.91     25.80 o 
  13  14  -2      538.43      643.48     48.03 o 
  14  14  -2       10.29       13.52     54.15 o 
   1  15  -2     2369.37     2344.55     89.34 o 
   2  15  -2      290.58      264.70     17.55 o 
   3  15  -2      252.84      229.69     19.39 o 
   4  15  -2      122.68      103.95     18.63 o 
   5  15  -2     2601.11     2617.65    125.36 o 
   6  15  -2      106.79       90.44     24.46 o 
   7  15  -2      636.09      593.02     55.34 o 
   8  15  -2      590.47      603.25     41.15 o 
   9  15  -2      885.51      885.55     51.40 o 
  10  15  -2       39.42       16.21     22.54 o 
  11  15  -2     1019.26     1028.37     64.40 o 
  12  15  -2       40.86       27.52     27.13 o 
  13  15  -2      143.97      222.09     74.19 o 
  14  15  -2       40.81       69.05     41.44 o 
   0  16  -2     1157.94     1040.47     60.04 o 
   1  16  -2     2088.64     2105.61     83.47 o 
   2  16  -2      334.22      365.91     20.43 o 
   3  16  -2     2293.15     2305.44     94.22 o 
   4  16  -2      346.17      356.51     28.30 o 
   5  16  -2      110.30      111.65     21.87 o 
   6  16  -2      117.14      101.54     24.06 o 
   7  16  -2     1195.49     1302.40     78.51 o 
   8  16  -2        6.79        1.94     23.73 o 
   9  16  -2      617.78      624.47     42.42 o 
  10  16  -2       29.11       12.84     22.78 o 
  11  16  -2      166.28      153.00     29.46 o 
  12  16  -2       29.67       33.79     36.35 o 
  13  16  -2      287.81      302.31     49.96 o 
  14  16  -2       46.89       20.48     42.30 o 
   1  17  -2     2114.04     2144.07     93.04 o 
   2  17  -2       26.39        0.91     15.30 o 
   3  17  -2      173.27      129.70     23.51 o 
   4  17  -2      352.89      412.16     60.39 o 
   5  17  -2     1227.97     1259.54     64.82 o 
   6  17  -2      138.44      129.23     23.08 o 
   7  17  -2      223.46      223.17     27.31 o 
   8  17  -2        6.47      -42.04     23.49 o 
   9  17  -2      215.82      242.66     37.23 o 
  10  17  -2       83.81       33.27     24.89 o 
  11  17  -2      477.65      536.23     43.20 o 
  12  17  -2      147.68      117.36     40.88 o 
  13  17  -2       56.83       42.04     65.77 o 
  14  17  -2       56.21       64.41     42.93 o 
   0  18  -2     1922.10     1967.66    148.21 o 
   1  18  -2      418.48      393.46     28.67 o 
   2  18  -2      479.64      499.14     40.20 o 
   3  18  -2     1479.95     1371.87     63.80 o 
   4  18  -2      441.32      439.57     31.96 o 
   5  18  -2      118.68       61.90     21.29 o 
   6  18  -2       88.50       76.74     22.14 o 
   7  18  -2      619.11      685.80     51.77 o 
   8  18  -2       82.09       82.31     24.58 o 
   9  18  -2      573.49      577.42     52.99 o 
  10  18  -2        2.33       30.17     31.95 o 
  11  18  -2       53.20       49.76     36.86 o 
  12  18  -2       24.23       68.63     39.28 o 
  13  18  -2      100.64       39.67     41.10 o 
   1  19  -2     1014.95     1032.26     52.00 o 
   2  19  -2      312.21      280.88     32.44 o 
   3  19  -2      122.81      127.88     26.19 o 
   4  19  -2        7.51       18.56     18.92 o 
   5  19  -2      648.08      668.26     41.72 o 
   6  19  -2       66.42       93.70     23.12 o 
   7  19  -2      326.01      319.91     32.59 o 
   8  19  -2       67.90       34.67     24.39 o 
   9  19  -2      245.69      248.04     75.89 o 
  10  19  -2       25.76       40.14     61.01 o 
  11  19  -2      689.42      692.70     93.91 o 
  12  19  -2       60.08        9.29     49.09 o 
  13  19  -2       10.75        1.02     39.28 o 
   0  20  -2      196.86      253.56     44.97 o 
   1  20  -2     1532.86     1424.79    111.34 o 
   2  20  -2        2.41        9.32     23.61 o 
   3  20  -2     1936.21     1956.32    117.50 o 
   4  20  -2       67.83       59.31     25.89 o 
   5  20  -2      117.30      122.52     23.94 o 
   6  20  -2       47.25       33.48     22.94 o 
   7  20  -2      635.34      727.48     57.32 o 
   8  20  -2        0.55      -12.30     30.98 o 
   9  20  -2      468.59      542.87     59.28 o 
  10  20  -2       12.60       -5.59     48.14 o 
  11  20  -2       39.31       -0.84     54.92 o 
  12  20  -2        7.72      -79.65     54.88 o 
   1  21  -2     1632.09     1758.23    144.65 o 
   2  21  -2      121.32      133.76     35.07 o 
   3  21  -2      185.06      247.10     37.41 o 
   4  21  -2        2.87       29.25     25.77 o 
   5  21  -2      649.14      697.33     43.95 o 
   6  21  -2       40.38       18.56     58.40 o 
   7  21  -2      230.90      238.13     39.54 o 
   8  21  -2       43.21       43.04     46.71 o 
   9  21  -2      149.24      119.87     60.24 o 
  10  21  -2        3.74       52.37     58.57 o 
  11  21  -2      501.29      604.82     88.45 o 
  12  21  -2        0.60       73.09     64.29 o 
   1  22  -2      552.71      586.30     66.71 o 
   2  22  -2      290.39      334.23     56.06 o 
   3  22  -2      812.07      708.76     57.38 o 
   4  22  -2       46.90       26.05     45.24 o 
   5  22  -2        3.47       -6.56     41.28 o 
   6  22  -2      165.42      160.57     34.43 o 
   7  22  -2      556.62      569.33     54.01 o 
   8  22  -2       13.29      -15.79     32.30 o 
   9  22  -2      124.13      162.52     64.03 o 
  10  22  -2       34.97        9.15     57.16 o 
  11  22  -2        4.59      -78.38     54.00 o 
   1  23  -2      498.61      535.95     67.24 o 
   2  23  -2      112.30      122.25     45.11 o 
   3  23  -2        9.45      -13.07     39.34 o 
   4  23  -2       79.23       36.17     45.02 o 
   5  23  -2      264.43      188.30     57.60 o 
   6  23  -2      150.84      226.50     56.28 o 
   7  23  -2      175.86      170.60     53.62 o 
   8  23  -2      124.14      120.27     59.23 o 
   9  23  -2      133.67      150.94     63.33 o 
  10  23  -2       77.27      127.75     64.38 o 
  11  23  -2      113.87      120.62     67.46 o 
   2  24  -2      272.36      314.60     57.38 o 
   3  24  -2      205.03      223.82     55.27 o 
   4  24  -2      328.63      261.53     61.34 o 
   5  24  -2       46.62       26.58     47.48 o 
   6  24  -2      168.71      136.46     56.86 o 
   7  24  -2      211.56      134.48     57.78 o 
   8  24  -2        0.69        1.19     54.74 o 
   9  24  -2      153.48      197.94     67.29 o 
  10  24  -2       46.80       91.18     65.04 o 
   3  25  -2       36.69      -51.14     44.14 o 
   4  25  -2       77.80       57.38     48.76 o 
   5  25  -2      204.61      241.33     63.63 o 
   6  25  -2       49.90       20.46     51.36 o 
   7  25  -2      205.90      176.03     64.87 o 
   8  25  -2      160.36      156.66     65.26 o 
   9  25  -2      143.82      189.71     70.63 o 
   3  26  -2      180.60      137.30     55.76 o 
   4  26  -2      222.01      221.22     59.72 o 
   5  26  -2       14.66       88.54     53.20 o 
   6  26  -2       48.40       77.36     58.57 o 
   7  26  -2       70.72       37.05     58.44 o 
   8  26  -2        1.10       15.75     61.74 o 
   4  27  -2       90.26      181.44     59.98 o 
   5  27  -2      146.80       87.26     55.49 o 
   6  27  -2       23.08       84.93     57.52 o 
   7  27  -2       72.22      106.54     64.73 o 
   5  28  -2        1.21      -33.53     50.52 o 
   6  28  -2      111.67      210.35     66.23 o 
   2   0  -1    28638.38    29851.07   2004.71 o 
   4   0  -1     7806.06     8176.04    340.92 o 
   6   0  -1      617.18      549.90     29.75 o 
   8   0  -1     3842.35     3806.90    167.98 o 
  10   0  -1      711.33      806.52     43.93 o 
  12   0  -1      580.53      566.81     91.34 o 
  14   0  -1      872.48      900.38     76.16 o 
  16   0  -1       30.70       70.85     46.93 o 
   0   1  -1     1697.60     1778.87    122.38 o 
   2   1  -1    13510.06    14003.31    717.61 o 
   3   1  -1     6423.48     6322.31    190.95 o 
   4   1  -1    13400.69    13258.66    394.10 o 
   5   1  -1      226.34      245.00     12.22 o 
   6   1  -1     7232.40     7206.97    211.55 o 
   7   1  -1       45.48       53.20      9.41 o 
   8   1  -1       80.72       92.41     11.92 o 
   9   1  -1       26.75       14.60     14.08 o 
  10   1  -1     3326.00     3240.25    102.24 o 
  11   1  -1      132.06      143.63     16.90 o 
  12   1  -1     1847.15     1952.87     82.91 o 
  13   1  -1      144.73      158.70     24.87 o 
  14   1  -1      228.23      226.91     29.79 o 
  15   1  -1       33.49       44.40     25.70 o 
  16   1  -1      245.08      213.49     32.88 o 
  17   1  -1        6.22        8.44     28.34 o 
   1   2  -1      302.08      302.32     18.79 o 
   2   2  -1     5047.96     4832.70    189.63 o 
   3   2  -1      330.47      328.35     13.23 o 
   4   2  -1     3911.98     3912.83    114.05 o 
   5   2  -1      251.27      245.09     12.30 o 
   6   2  -1     1738.31     1735.83     51.50 o 
   7   2  -1      157.56      156.85     11.29 o 
   8   2  -1     3811.52     3573.35    110.21 o 
   9   2  -1      491.49      471.16     22.98 o 
  10   2  -1      774.95      746.46     30.55 o 
  11   2  -1      103.32       70.86     16.98 o 
  12   2  -1      239.83      257.97     22.78 o 
  13   2  -1       80.55       87.60     22.53 o 
  14   2  -1      598.01      616.93     41.56 o 
  15   2  -1      126.92      155.31     36.27 o 
  16   2  -1       26.52       60.51     27.10 o 
  17   2  -1        4.03       -7.38     28.53 o 
   0   3  -1    12779.62    13262.17    572.20 o 
   1   3  -1     8510.25     9031.01    380.88 o 
   2   3  -1     3098.25     3282.61    151.89 o 
   3   3  -1     5721.98     5909.66    184.16 o 
   4   3  -1     5671.33     5549.36    153.20 o 
   5   3  -1     1785.62     1985.39     57.49 o 
   6   3  -1     4293.45     4223.97    133.44 o 
   7   3  -1      238.23      274.02     15.28 o 
   8   3  -1      124.27      141.24     12.88 o 
   9   3  -1      698.75      778.23     32.23 o 
  10   3  -1     2009.04     1965.80     68.74 o 
  11   3  -1      149.98      167.82     19.28 o 
  12   3  -1     1226.77     1260.90     54.66 o 
  13   3  -1      456.37      493.46     35.14 o 
  14   3  -1       34.94       37.02     23.50 o 
  15   3  -1       44.15       39.90     24.92 o 
  16   3  -1      195.19      202.01     31.95 o 
  17   3  -1       25.13      -22.04     27.30 o 
   1   4  -1     6101.34     6479.11    227.14 o 
   2   4  -1    13405.06    14354.88    505.09 o 
   3   4  -1       40.08       54.37      6.28 o 
   4   4  -1     5217.24     5213.70    156.60 o 
   5   4  -1     2052.27     2234.87     65.25 o 
   6   4  -1      206.44      242.45     13.66 o 
   7   4  -1      232.29      246.30     15.07 o 
   8   4  -1     4511.55     4352.99    141.90 o 
   9   4  -1      244.35      245.15     17.08 o 
  10   4  -1      392.17      462.88     25.67 o 
  11   4  -1      320.39      423.50     25.73 o 
  12   4  -1     1065.37     1195.06     56.56 o 
  13   4  -1      103.00      101.45     23.45 o 
  14   4  -1      356.95      354.62     37.49 o 
  15   4  -1      126.72      107.00     48.85 o 
  16   4  -1        5.95       33.34     27.10 o 
   0   5  -1    25217.56    27002.71   1132.74 o 
   1   5  -1      228.63      255.03     11.82 o 
   2   5  -1     1264.78     1240.19     43.33 o 
   3   5  -1     2804.56     2822.41    102.51 o 
   4   5  -1     2818.44     2851.90     80.01 o 
   5   5  -1     2351.42     2606.52     81.03 o 
   6   5  -1     8444.36     8187.66    222.91 o 
   7   5  -1     1118.87     1227.41     40.25 o 
   8   5  -1      151.50      141.22     12.98 o 
   9   5  -1     1250.17     1142.93     41.42 o 
  10   5  -1     3270.82     3065.94    107.44 o 
  11   5  -1       54.71       50.95     16.87 o 
  12   5  -1      471.84      498.70     33.67 o 
  13   5  -1      400.82      359.16     30.98 o 
  14   5  -1       24.32      -12.55     22.14 o 
  15   5  -1       33.29        3.46     24.51 o 
  16   5  -1      397.47      477.77     40.46 o 
   1   6  -1     5703.33     5782.75    172.22 o 
   2   6  -1     4912.94     4962.21    159.48 o 
   3   6  -1     1645.03     1686.34     57.30 o 
   4   6  -1     8827.42     9003.59    291.52 o 
   5   6  -1     1282.87     1333.12     48.10 o 
   6   6  -1     4713.93     4656.92    153.16 o 
   7   6  -1      401.04      420.08     20.37 o 
   8   6  -1     1515.89     1400.89     77.94 o 
   9   6  -1      442.02      480.50     24.63 o 
  10   6  -1     1741.76     1663.49     63.69 o 
  11   6  -1      400.05      396.59     25.63 o 
  12   6  -1     1150.81     1172.85     52.08 o 
  13   6  -1       54.03       61.70     22.06 o 
  14   6  -1      185.20      246.24     31.97 o 
  15   6  -1       59.10       48.64     25.83 o 
  16   6  -1        3.66       18.50     32.59 o 
   0   7  -1     4513.71     4251.07    172.87 o 
   1   7  -1     3247.90     3335.47     99.18 o 
   2   7  -1      499.98      513.36     24.51 o 
   3   7  -1     2430.22     2682.86     85.79 o 
   4   7  -1     1416.27     1422.83     49.32 o 
   5   7  -1       83.05       57.68      9.59 o 
   6   7  -1     3689.91     3660.01    109.46 o 
   7   7  -1     2826.75     2901.35     93.88 o 
   8   7  -1      276.46      293.10     17.10 o 
   9   7  -1      875.79      839.97     38.09 o 
  10   7  -1      520.13      564.17     29.79 o 
  11   7  -1       77.93       95.64     17.64 o 
  12   7  -1      789.99      844.33     40.41 o 
  13   7  -1      236.88      294.93     29.32 o 
  14   7  -1       25.58       61.41     24.16 o 
  15   7  -1      113.23      108.41     40.17 o 
  16   7  -1      174.87      166.54     38.50 o 
   1   8  -1     2964.57     3174.46     86.51 o 
   2   8  -1     1752.14     1729.07     57.20 o 
   3   8  -1     2058.82     2175.12     66.01 o 
   4   8  -1     3213.39     3316.54    105.21 o 
   5   8  -1     5700.78     5773.13    221.47 o 
   6   8  -1      708.85      780.44     32.42 o 
   7   8  -1      456.26      437.61     19.32 o 
   8   8  -1     1581.60     1571.91     54.03 o 
   9   8  -1      399.67      382.32     22.59 o 
  10   8  -1      840.44      906.56     41.45 o 
  11   8  -1      877.78      806.59     39.61 o 
  12   8  -1      716.73      744.40     46.28 o 
  13   8  -1      174.84      161.90     25.07 o 
  14   8  -1      272.56      268.13     35.86 o 
  15   8  -1      156.95      111.35     45.95 o 
  16   8  -1        4.89       12.62     33.64 o 
   0   9  -1     5461.62     5821.97    269.45 o 
   1   9  -1      866.69      844.37     28.09 o 
   2   9  -1      935.65      978.87     34.88 o 
   3   9  -1     2820.09     2847.71     76.60 o 
   4   9  -1     4500.61     4769.36    136.97 o 
   5   9  -1      671.52      670.66     33.63 o 
   6   9  -1     1506.39     1420.50     63.07 o 
   7   9  -1     2763.39     2684.67     94.76 o 
   8   9  -1       38.47       44.62     13.60 o 
   9   9  -1      442.76      444.19     25.46 o 
  10   9  -1      686.11      724.77     35.63 o 
  11   9  -1        7.00        6.78     16.05 o 
  12   9  -1      158.25      140.83     23.27 o 
  13   9  -1      371.20      353.32     31.39 o 
  14   9  -1        5.51       19.29     24.05 o 
  15   9  -1      169.10      185.33     38.88 o 
  16   9  -1       72.91       75.04     36.76 o 
   1  10  -1     2860.55     2813.15     84.94 o 
   2  10  -1     5323.35     5619.57    170.48 o 
   3  10  -1     1378.32     1573.83     56.27 o 
   4  10  -1      744.91      750.91     25.81 o 
   5  10  -1     6213.11     6470.07    214.08 o 
   6  10  -1      165.76      179.45     19.23 o 
   7  10  -1      732.31      773.89     29.79 o 
   8  10  -1     3473.37     3359.25    114.99 o 
   9  10  -1      632.60      579.37     28.65 o 
  10  10  -1      257.07      266.51     21.96 o 
  11  10  -1     1314.98     1399.97     62.30 o 
  12  10  -1       73.69       53.37     21.65 o 
  13  10  -1      130.18      104.96     29.72 o 
  14  10  -1      352.39      438.21     97.15 o 
  15  10  -1      216.43      197.38     38.03 o 
  16  10  -1       19.07      -17.55     33.24 o 
   0  11  -1     1095.06     1065.99     59.56 o 
   1  11  -1     3742.58     3893.79    112.29 o 
   2  11  -1      330.17      303.19     14.63 o 
   3  11  -1     3610.10     3731.83    109.73 o 
   4  11  -1     1450.91     1455.60     44.42 o 
   5  11  -1       91.01       95.20     11.24 o 
   6  11  -1      195.26      200.35     15.14 o 
   7  11  -1     2168.45     2166.03     89.90 o 
   8  11  -1       20.59       12.56     14.71 o 
   9  11  -1      843.01      884.71     40.89 o 
  10  11  -1      476.17      494.83     29.22 o 
  11  11  -1       40.98       27.72     19.55 o 
  12  11  -1      133.37      129.52     24.27 o 
  13  11  -1      300.15      321.15     43.28 o 
  14  11  -1       35.00       53.28     32.79 o 
  15  11  -1      134.11      203.61     38.75 o 
   1  12  -1     2772.84     2803.53     94.23 o 
   2  12  -1     1427.89     1474.34     49.64 o 
   3  12  -1      911.64      977.44     37.19 o 
   4  12  -1      136.01      134.02     13.15 o 
   5  12  -1     2241.88     2137.87     68.99 o 
   6  12  -1      356.64      342.62     19.69 o 
   7  12  -1     2546.71     2409.11     80.60 o 
   8  12  -1     2141.85     2236.39     90.29 o 
   9  12  -1     1219.12     1242.07     49.38 o 
  10  12  -1      232.76      227.02     23.72 o 
  11  12  -1      664.06      625.71     37.71 o 
  12  12  -1       23.09       22.64     21.64 o 
  13  12  -1       18.47       69.89     28.85 o 
  14  12  -1      331.03      293.29     55.15 o 
  15  12  -1      345.51      356.80     67.92 o 
   0  13  -1      496.78      483.67     48.54 o 
   1  13  -1     1811.85     1755.45     55.70 o 
   2  13  -1      873.31      959.78     35.18 o 
   3  13  -1     4331.15     4237.79    135.04 o 
   4  13  -1      973.80      954.62     35.08 o 
   5  13  -1      113.04      133.98     11.47 o 
   6  13  -1     1163.43     1086.30     38.93 o 
   7  13  -1     2047.96     1913.02     74.39 o 
   8  13  -1      347.47      387.16     37.95 o 
   9  13  -1      382.03      350.83     25.24 o 
  10  13  -1      132.53      146.49     24.03 o 
  11  13  -1       21.49       29.51     18.71 o 
  12  13  -1       49.54       59.83     30.57 o 
  13  13  -1      432.62      412.80     45.54 o 
  14  13  -1       35.27       20.21     32.87 o 
  15  13  -1       85.38       72.25     35.22 o 
   1  14  -1     4014.74     4015.44    144.82 o 
   2  14  -1      695.79      721.13     29.12 o 
   3  14  -1      476.88      483.08     23.39 o 
   4  14  -1      158.15      153.03     12.91 o 
   5  14  -1     1618.33     1730.82     61.90 o 
   6  14  -1      276.69      280.87     22.30 o 
   7  14  -1     2044.53     2077.69     89.95 o 
   8  14  -1     1207.50     1209.15     55.98 o 
   9  14  -1      615.94      642.90     37.55 o 
  10  14  -1       41.88       13.69     18.53 o 
  11  14  -1      442.78      379.32     30.40 o 
  12  14  -1        7.88       18.47     36.88 o 
  13  14  -1       53.93       44.57     30.78 o 
  14  14  -1       25.44       39.62     39.14 o 
  15  14  -1      354.00      327.21     44.93 o 
   0  15  -1      613.04      625.68     64.25 o 
   1  15  -1      541.79      564.84     26.30 o 
   2  15  -1       38.00       22.95     16.44 o 
   3  15  -1     3519.83     3666.12    125.48 o 
   4  15  -1      198.26      179.07     19.80 o 
   5  15  -1      337.71      313.54     29.03 o 
   6  15  -1      620.85      640.51     34.21 o 
   7  15  -1      650.02      741.54     40.96 o 
   8  15  -1      115.78      147.99     22.58 o 
   9  15  -1     1425.43     1433.44     72.15 o 
  10  15  -1       53.86       51.97     19.86 o 
  11  15  -1       73.01       88.84     28.12 o 
  12  15  -1       46.38       28.33     29.23 o 
  13  15  -1      340.71      334.42     40.22 o 
  14  15  -1        2.67       -1.59     32.34 o 
   1  16  -1     3300.98     3121.29    127.19 o 
   2  16  -1       99.25      116.09     14.92 o 
   3  16  -1      870.43      811.38     32.72 o 
   4  16  -1      431.32      440.86     25.43 o 
   5  16  -1     1722.82     1670.30     81.50 o 
   6  16  -1      708.94      683.87     41.49 o 
   7  16  -1     1278.07     1365.17     69.70 o 
   8  16  -1      456.87      500.40     41.31 o 
   9  16  -1      920.27      919.90     54.00 o 
  10  16  -1      197.96      159.99     30.76 o 
  11  16  -1      380.75      294.67     44.53 o 
  12  16  -1       88.87       72.59     36.98 o 
  13  16  -1       70.59       45.75     37.97 o 
  14  16  -1       14.85      -26.57     38.37 o 
   0  17  -1      727.62      714.05     70.89 o 
   1  17  -1      148.44      137.32     24.01 o 
   2  17  -1      181.47      170.11     19.08 o 
   3  17  -1     4901.29     4859.40    168.30 o 
   4  17  -1      817.21      817.26     37.70 o 
   5  17  -1       63.03       68.38     19.45 o 
   6  17  -1      389.23      365.43     29.40 o 
   7  17  -1      720.15      772.05     53.81 o 
   8  17  -1      437.23      381.69     48.87 o 
   9  17  -1      612.60      636.81     41.77 o 
  10  17  -1       11.86       18.08     75.80 o 
  11  17  -1       54.91       57.29     34.01 o 
  12  17  -1       62.78       64.74     39.47 o 
  13  17  -1      546.92      613.66     64.83 o 
  14  17  -1       26.17       -1.60     39.93 o 
   1  18  -1     1593.52     1491.01     80.87 o 
   2  18  -1      434.07      481.25     30.80 o 
   3  18  -1       67.43       65.80     17.02 o 
   4  18  -1      337.12      309.13     32.36 o 
   5  18  -1     2197.30     2314.74    128.29 o 
   6  18  -1       83.50       26.23     18.75 o 
   7  18  -1      207.47      154.56     33.80 o 
   8  18  -1      233.65      312.64     37.57 o 
   9  18  -1      267.74      328.21     42.07 o 
  10  18  -1       68.26       86.29     41.19 o 
  11  18  -1      449.83      582.65     57.70 o 
  12  18  -1       19.23       29.54     51.07 o 
  13  18  -1       23.37       13.88     41.26 o 
   0  19  -1      752.55      684.08     68.03 o 
   1  19  -1     1471.15     1438.10     91.39 o 
   2  19  -1      715.49      716.87     54.06 o 
   3  19  -1      738.42      657.37     35.91 o 
   4  19  -1      450.17      471.17     53.09 o 
   5  19  -1      275.26      270.21     28.49 o 
   6  19  -1      120.04      112.90     29.09 o 
   7  19  -1      785.65      912.40     62.31 o 
   8  19  -1        0.06        2.14     27.02 o 
   9  19  -1      393.14      551.84     79.04 o 
  10  19  -1        0.18       24.32     34.15 o 
  11  19  -1       33.42       49.58     37.34 o 
  12  19  -1       25.01       79.42     79.59 o 
  13  19  -1      109.64       78.02     43.21 o 
   1  20  -1     1320.24     1319.37     77.88 o 
   2  20  -1      214.65      231.86     29.87 o 
   3  20  -1      190.93      121.16     28.93 o 
   4  20  -1      101.18       78.77     43.57 o 
   5  20  -1     1383.76     1308.13    128.63 o 
   6  20  -1        8.02       22.28     25.85 o 
   7  20  -1      161.06      214.56     49.77 o 
   8  20  -1      154.05      216.69     60.64 o 
   9  20  -1       49.63       20.73     51.14 o 
  10  20  -1       12.18       51.88     56.37 o 
  11  20  -1      504.01      409.89     55.87 o 
  12  20  -1        9.26       -0.97     45.46 o 
  13  20  -1       36.94      105.72     79.63 o 
   0  21  -1      190.56      269.67     47.09 o 
   1  21  -1     1551.68     1366.66     81.76 o 
   2  21  -1       26.85       55.76     24.99 o 
   3  21  -1      414.34      419.25     59.23 o 
   4  21  -1        1.70        9.81     39.96 o 
   5  21  -1      606.43      594.04     78.02 o 
   6  21  -1       90.89      118.51     50.04 o 
   7  21  -1      386.88      407.68     69.44 o 
   8  21  -1       43.03       80.71     54.70 o 
   9  21  -1      429.56      381.27     74.94 o 
  10  21  -1       52.10        1.41     56.86 o 
  11  21  -1      131.13      176.86     69.84 o 
  12  21  -1       20.00       41.72     62.36 o 
   1  22  -1      637.42      603.66     84.47 o 
   2  22  -1      354.99      344.97     56.90 o 
   3  22  -1       60.56       92.72     44.71 o 
   4  22  -1      368.78      386.33     63.11 o 
   5  22  -1     1000.25      988.38    108.83 o 
   6  22  -1       75.40       81.02     50.08 o 
   7  22  -1       10.14        8.80     43.52 o 
   8  22  -1        0.97      -18.92     49.46 o 
   9  22  -1       93.98       33.71     57.74 o 
  10  22  -1       26.98       66.05     62.36 o 
  11  22  -1      295.70      258.80     77.80 o 
   0  23  -1      545.73      535.91     67.77 o 
   1  23  -1      222.75      248.24    108.81 o 
   2  23  -1      175.55      113.40     45.77 o 
   3  23  -1      691.20      682.45     78.86 o 
   4  23  -1      124.20       67.59     48.14 o 
   5  23  -1      108.35      163.79     54.08 o 
   6  23  -1      159.84       81.46     51.93 o 
   7  23  -1      192.89      228.44     62.80 o 
   8  23  -1       60.65       84.40     57.34 o 
   9  23  -1      129.13       34.37     59.41 o 
  10  23  -1      145.91      100.51     66.14 o 
  11  23  -1       11.78       96.02     67.11 o 
   1  24  -1      330.02      212.90     51.14 o 
   2  24  -1      291.89      156.57     53.16 o 
   3  24  -1       43.44       17.51     44.18 o 
   4  24  -1      116.90      150.94     53.91 o 
   5  24  -1      265.72      286.39     60.73 o 
   6  24  -1      223.74      212.73     61.30 o 
   7  24  -1      167.43       92.85     59.50 o 
   8  24  -1       50.14       58.88     57.43 o 
   9  24  -1       50.84      160.54     65.66 o 
  10  24  -1       71.14        5.24     63.41 o 
   0  25  -1      361.52      388.80     59.72 o 
   1  25  -1       93.46      138.36     50.43 o 
   2  25  -1       61.79       53.73     45.06 o 
   3  25  -1      661.79      801.66     88.06 o 
   4  25  -1       15.51       25.00     47.88 o 
   5  25  -1        3.47       22.75     51.75 o 
   6  25  -1      106.46       96.81     55.62 o 
   7  25  -1       44.65       80.44     58.40 o 
   8  25  -1       12.37       21.04     57.65 o 
   9  25  -1      198.38      215.94     73.31 o 
  10  25  -1      103.92      239.04     76.40 o 
   1  26  -1      204.55      231.43     56.64 o 
   2  26  -1      232.22      353.06     65.00 o 
   3  26  -1      116.27       77.58     52.59 o 
   4  26  -1      170.86      212.15     60.86 o 
   5  26  -1       82.20      138.71     58.22 o 
   6  26  -1      102.48      116.79     58.97 o 
   7  26  -1      166.11      173.52     64.91 o 
   8  26  -1       34.50       45.19     59.85 o 
   9  26  -1      153.19      196.31     71.29 o 
   2  27  -1      116.30      203.84     59.32 o 
   3  27  -1      549.78      578.95     81.24 o 
   4  27  -1      147.69      221.13     63.19 o 
   5  27  -1        9.55       49.55     54.04 o 
   6  27  -1      127.26      180.65     63.24 o 
   7  27  -1       19.88       39.34     60.42 o 
   8  27  -1        6.53       -6.56     60.07 o 
   3  28  -1       57.15      119.92     54.79 o 
   4  28  -1       79.32      135.45     60.86 o 
   5  28  -1       91.60       71.51     58.40 o 
   6  28  -1       22.42       40.40     57.25 o 
   7  28  -1      110.57       68.34     63.85 o 
   3  29  -1       71.96       86.03     60.46 o 
   4  29  -1       87.84       81.59     58.22 o 
   5  29  -1        4.67       -6.34     59.67 o 
   2   0   0     7626.02     8377.57    458.34 o 
   4   0   0     2214.68     2240.48     84.94 o 
   6   0   0     5099.32     5329.65    198.46 o 
   8   0   0      248.53      247.50     22.10 o 
  10   0   0     2825.21     2721.75    124.48 o 
  12   0   0      308.70      310.58     32.14 o 
  14   0   0        9.87      -15.02     31.33 o 
  16   0   0     1521.95     1592.24    108.02 o 
   2   1   0     1727.67     1598.95     73.40 o 
   3   1   0      325.93      312.22     12.68 o 
   4   1   0     7728.47     7724.88    230.86 o 
   5   1   0      574.65      666.58     22.18 o 
   6   1   0      258.09      245.79     12.22 o 
   7   1   0      350.29      344.55     15.77 o 
   8   1   0     5548.28     5336.01    151.23 o 
   9   1   0      145.17      146.08     14.49 o 
  10   1   0     1772.55     1778.93     60.97 o 
  11   1   0       57.18       40.48     22.82 o 
  12   1   0     3448.35     3617.28    115.99 o 
  13   1   0       50.48       69.95     21.60 o 
  14   1   0      242.22      234.55     28.29 o 
  15   1   0       25.23       45.72     25.32 o 
  16   1   0       17.87       32.00     27.38 o 
  17   1   0        6.40      -45.43     31.28 o 
   1   2   0       89.01      -18.04      9.02 o 
   2   2   0     2993.27     3321.06    184.25 o 
   3   2   0      187.82      172.88      8.89 o 
   4   2   0     3458.10     3509.96    106.55 o 
   5   2   0      854.97      801.19     28.21 o 
   6   2   0     3247.80     2705.05     78.13 o 
   7   2   0      487.15      494.06     19.75 o 
   8   2   0      186.97      254.23     14.73 o 
   9   2   0       48.83       45.41     11.77 o 
  10   2   0     1544.30     1545.99     54.33 o 
  11   2   0       60.06       49.53     17.23 o 
  12   2   0      751.40      690.16     36.13 o 
  13   2   0       34.99       39.51     21.28 o 
  14   2   0       28.19       22.84     21.37 o 
  15   2   0      152.51      136.83     27.08 o 
  16   2   0      529.84      571.44     50.83 o 
  17   2   0       79.93       75.40     40.05 o 
   1   3   0      732.57      725.28     43.98 o 
   2   3   0     3972.46     4657.07    200.67 o 
   3   3   0      436.25      410.10     17.16 o 
   4   3   0     3254.77     3443.57    104.75 o 
   5   3   0     3549.24     3648.68    111.80 o 
   6   3   0       10.14       19.30      7.58 o 
   7   3   0       75.86       75.84      9.54 o 
   8   3   0     3060.95     3002.07     94.04 o 
   9   3   0        3.40      -13.19     10.51 o 
  10   3   0       60.82       41.18     13.78 o 
  11   3   0      824.40      813.21     35.22 o 
  12   3   0      194.44      182.88     21.60 o 
  13   3   0      235.97      283.06     34.96 o 
  14   3   0      716.65      757.58     44.82 o 
  15   3   0      122.89      110.50     26.68 o 
  16   3   0        6.02       63.37     33.46 o 
  17   3   0       38.31       92.20     37.86 o 
   0   4   0    17380.37    17514.32    877.16 o 
   1   4   0    32923.09    34852.33   1481.04 o 
   2   4   0    39077.19    43162.55   1841.23 o 
   3   4   0     1067.91     1216.04     42.23 o 
   4   4   0      692.30      568.70     22.95 o 
   5   4   0       57.63       48.55      7.25 o 
   6   4   0     5751.26     6262.75    189.79 o 
   7   4   0      417.32      445.24     19.91 o 
   8   4   0        0.70      -17.13      9.03 o 
   9   4   0      123.94      134.02     14.17 o 
  10   4   0     3262.25     3186.02    101.52 o 
  11   4   0       22.70       14.67     14.28 o 
  12   4   0      386.26      418.04     28.97 o 
  13   4   0       42.09       43.34     21.02 o 
  14   4   0      291.67      250.16     29.08 o 
  15   4   0      210.22      191.90     35.17 o 
  16   4   0      136.76      193.05     38.08 o 
  17   4   0      190.58      149.20     39.03 o 
   1   5   0      616.81      702.39     24.78 o 
   2   5   0    33944.02    37151.38   1583.48 o 
   3   5   0       59.95       67.64      7.17 o 
   4   5   0      289.03      266.05     14.22 o 
   5   5   0     2816.52     2768.82     93.54 o 
   6   5   0     1479.20     1606.12     52.75 o 
   7   5   0       14.80        1.91      8.81 o 
   8   5   0     5945.53     5976.44    198.39 o 
   9   5   0       12.45       26.40     11.65 o 
  10   5   0       67.36       64.84     16.40 o 
  11   5   0     1133.80     1068.82     48.74 o 
  12   5   0       88.70       82.36     18.82 o 
  13   5   0       55.84       56.22     23.30 o 
  14   5   0     1262.76     1290.26     85.98 o 
  15   5   0       45.22       -1.49     29.18 o 
  16   5   0        0.00      -34.07     30.87 o 
   0   6   0      233.47      276.82     19.78 o 
   1   6   0     5438.29     6269.40    181.31 o 
   2   6   0    12886.74    13412.01    432.30 o 
   3   6   0     5461.02     6052.08    197.77 o 
   4   6   0     3293.40     3259.09    122.88 o 
   5   6   0      276.21      310.07     16.21 o 
   6   6   0     2422.58     2324.39     80.48 o 
   7   6   0     1197.09     1218.67     45.86 o 
   8   6   0      141.35      113.54     13.65 o 
   9   6   0      893.14      857.76     34.29 o 
  10   6   0     3061.67     2847.18     92.00 o 
  11   6   0       53.19       72.39     16.87 o 
  12   6   0      557.03      493.02     30.47 o 
  13   6   0      397.90      448.16     33.41 o 
  14   6   0      343.38      383.53     40.73 o 
  15   6   0       17.37       10.49     30.10 o 
  16   6   0      110.13      146.10     36.81 o 
   1   7   0     2377.50     2361.13     70.17 o 
   2   7   0    20443.78    22453.83    652.45 o 
   3   7   0     5719.44     5909.68    193.47 o 
   4   7   0     1998.24     2184.09     74.85 o 
   5   7   0      346.08      375.12     18.57 o 
   6   7   0        4.21       -6.91      8.83 o 
   7   7   0     1964.87     1946.08     68.62 o 
   8   7   0     2957.06     2801.88     97.20 o 
   9   7   0      387.17      414.64     27.14 o 
  10   7   0       22.10       21.83     15.59 o 
  11   7   0      248.15      290.32     23.12 o 
  12   7   0        7.47       17.13     18.35 o 
  13   7   0      144.88      153.44     24.13 o 
  14   7   0     1081.30     1039.62     65.21 o 
  15   7   0      139.69      117.00     39.15 o 
  16   7   0        1.06       11.55     32.05 o 
   0   8   0    10351.96    11007.63    562.78 o 
   1   8   0     1702.37     1860.85     61.83 o 
   2   8   0     2018.55     2195.13     61.12 o 
   3   8   0     4004.76     3944.20    117.95 o 
   4   8   0      429.48      647.47     26.98 o 
   5   8   0      155.71      200.61     19.76 o 
   6   8   0     1602.98     1694.90     66.91 o 
   7   8   0      942.04      965.52     43.09 o 
   8   8   0      115.25      178.25     15.42 o 
   9   8   0      702.75      714.94     32.93 o 
  10   8   0     1399.69     1405.40     55.32 o 
  11   8   0       93.46       80.23     17.43 o 
  12   8   0      583.86      638.33     37.95 o 
  13   8   0      379.07      393.43     61.81 o 
  14   8   0      103.42       91.01     31.91 o 
  15   8   0       14.48        0.41     31.22 o 
  16   8   0      134.07      230.09     40.78 o 
   1   9   0       64.88       64.25     10.33 o 
   2   9   0     9459.86    10016.74    290.87 o 
   3   9   0     4675.69     4791.72    142.80 o 
   4   9   0      838.02      771.86     27.56 o 
   5   9   0       26.55       29.74      9.86 o 
   6   9   0      464.65      515.67     26.62 o 
   7   9   0     3508.07     3465.34    130.02 o 
   8   9   0     1232.64     1221.99     47.83 o 
   9   9   0     2148.13     2172.79     78.79 o 
  10   9   0      179.19      198.63     21.68 o 
  11   9   0       20.32        4.77     17.20 o 
  12   9   0      712.15      748.61     50.80 o 
  13   9   0      354.30      315.76     37.25 o 
  14   9   0      124.79       93.56     32.25 o 
  15   9   0      482.78      337.25     42.69 o 
  16   9   0       16.75        9.38     32.85 o 
   0  10   0     7532.18     7452.56    383.95 o 
   1  10   0       22.35       18.10      5.18 o 
   2  10   0      175.10      171.26     10.29 o 
   3  10   0    11457.97    12073.05    354.05 o 
   4  10   0      448.21      522.30     22.47 o 
   5  10   0       56.12       49.68     12.56 o 
   6  10   0      661.75      647.97     31.74 o 
   7  10   0      584.28      570.43     30.46 o 
   8  10   0       35.43       51.89     14.99 o 
   9  10   0     1563.53     1570.56     78.53 o 
  10  10   0      254.75      247.92     27.31 o 
  11  10   0      226.62      234.84     24.48 o 
  12  10   0      175.48      165.02     30.81 o 
  13  10   0      284.98      234.94     39.56 o 
  14  10   0       10.99       35.16     30.48 o 
  15  10   0        9.53       -4.17     41.01 o 
  16  10   0      129.82      157.40     45.84 o 
   1  11   0     4854.65     5106.38    181.67 o 
   2  11   0       15.88       13.50      6.99 o 
   3  11   0     3188.20     3306.71     91.97 o 
   4  11   0     8263.86     8811.63    280.76 o 
   5  11   0     3889.05     3883.45    127.45 o 
   6  11   0     1109.61     1034.02     45.26 o 
   7  11   0     3639.10     3770.79    141.46 o 
   8  11   0      100.71       91.83     15.74 o 
   9  11   0     1618.22     1701.61     70.72 o 
  10  11   0      409.72      414.82     28.61 o 
  11  11   0      371.11      427.27     38.27 o 
  12  11   0      655.69      623.33     51.76 o 
  13  11   0      124.72      238.76     41.54 o 
  14  11   0       84.11       93.76     33.55 o 
  15  11   0      154.65      136.21     43.81 o 
  16  11   0        0.23       29.58     45.03 o 
   0  12   0      843.53      741.86     47.12 o 
   1  12   0     1613.56     1536.47     52.88 o 
   2  12   0     2061.75     2122.60     66.75 o 
   3  12   0     2391.58     2281.70     75.38 o 
   4  12   0       16.89       31.80      9.34 o 
   5  12   0      306.21      287.06     17.02 o 
   6  12   0     1091.81     1062.67     40.92 o 
   7  12   0     2360.46     2446.37    108.39 o 
   8  12   0      313.59      302.85     22.89 o 
   9  12   0     1132.01     1119.62     51.73 o 
  10  12   0       26.97       60.15     27.89 o 
  11  12   0       80.14       71.40     31.50 o 
  12  12   0      200.73      200.49     32.26 o 
  13  12   0      517.23      551.51     70.10 o 
  14  12   0       21.80        2.53     30.36 o 
  15  12   0       89.64      143.72     42.55 o 
   1  13   0     2074.83     1956.50     67.30 o 
   2  13   0     1286.45     1319.39     47.47 o 
   3  13   0      549.88      602.29     23.27 o 
   4  13   0     2578.60     2606.52     79.10 o 
   5  13   0     7912.57     8390.65    269.22 o 
   6  13   0      270.11      297.15     18.62 o 
   7  13   0       78.90       91.71     14.05 o 
   8  13   0       14.05       16.92     14.25 o 
   9  13   0       10.14        2.84     15.38 o 
  10  13   0      263.53      292.87     38.40 o 
  11  13   0     1463.95     1267.96     85.80 o 
  12  13   0      316.23      350.28     37.48 o 
  13  13   0       22.69        7.01     30.38 o 
  14  13   0       37.20       61.48     33.12 o 
  15  13   0       53.83       51.14     38.09 o 
   0  14   0     1136.36     1241.21     74.45 o 
   1  14   0     3074.31     3077.97    133.22 o 
   2  14   0      205.85      203.81     15.33 o 
   3  14   0      599.61      527.76     24.02 o 
   4  14   0      196.78      225.07     15.42 o 
   5  14   0     1192.85     1220.59     45.89 o 
   6  14   0      374.07      331.19     20.66 o 
   7  14   0      494.76      501.11     25.72 o 
   8  14   0       56.60      106.72     15.59 o 
   9  14   0      722.80      768.27     71.71 o 
  10  14   0      152.44      172.62     34.91 o 
  11  14   0        4.34       -0.46     28.78 o 
  12  14   0       20.51       25.44     28.54 o 
  13  14   0      196.25      181.53     35.81 o 
  14  14   0       19.36       -9.42     31.02 o 
  15  14   0      100.71       45.95     35.78 o 
   1  15   0      885.91      945.77     57.15 o 
   2  15   0      197.58      194.70     15.65 o 
   3  15   0       72.74       39.97     10.90 o 
   4  15   0      402.77      484.09     21.59 o 
   5  15   0     6607.67     6679.94    195.22 o 
   6  15   0       12.00       -3.48     11.70 o 
   7  15   0      422.82      486.18     25.95 o 
   8  15   0       10.52       -4.55     16.30 o 
   9  15   0       68.39       98.92     30.83 o 
  10  15   0        5.38       -7.51     27.43 o 
  11  15   0     1314.53     1556.71    100.83 o 
  12  15   0       57.08       -3.18     28.90 o 
  13  15   0       31.33        5.78     31.56 o 
  14  15   0       45.35       59.99     33.18 o 
  15  15   0       20.39        4.22     34.35 o 
   0  16   0       12.63       17.78     25.04 o 
   1  16   0     3354.52     3249.80    166.57 o 
   2  16   0      733.47      759.28     38.71 o 
   3  16   0      237.61      242.38     20.43 o 
   4  16   0      329.53      300.66     19.10 o 
   5  16   0      466.28      469.54     37.75 o 
   6  16   0      146.12      159.71     14.42 o 
   7  16   0     2299.64     2388.45     84.05 o 
   8  16   0       42.25       81.77     28.89 o 
   9  16   0      810.20      908.63     67.59 o 
  10  16   0        0.96       27.39     30.18 o 
  11  16   0       62.26       78.73     36.48 o 
  12  16   0       13.40       52.08     54.42 o 
  13  16   0      270.04      230.11     63.64 o 
  14  16   0        3.45      -11.09     31.82 o 
   1  17   0     2936.61     2578.90    135.34 o 
   2  17   0      340.18      339.54     32.73 o 
   3  17   0      707.77      714.13     38.23 o 
   4  17   0       60.12       17.56     13.79 o 
   5  17   0     2987.33     3001.84    114.59 o 
   6  17   0      581.82      555.16     32.13 o 
   7  17   0      640.14      400.20     84.60 o 
   8  17   0       45.96       54.78     28.11 o 
   9  17   0      344.24      362.87     43.51 o 
  10  17   0       77.30       87.18     35.07 o 
  11  17   0      505.81      443.54     51.11 o 
  12  17   0       24.77      -13.69     39.08 o 
  13  17   0        1.52      -40.63     32.08 o 
  14  17   0        5.73      -10.23     33.56 o 
   0  18   0      798.38      742.56     72.13 o 
   1  18   0      132.99      113.24     40.27 o 
   2  18   0      110.00       85.06     24.33 o 
   3  18   0     3538.02     3365.23    174.04 o 
   4  18   0      670.99      596.69     47.88 o 
   5  18   0        8.83        2.67     18.49 o 
   6  18   0       96.17      123.24     20.84 o 
   7  18   0      686.89      746.67     58.72 o 
   8  18   0        0.61       -9.03     27.58 o 
   9  18   0      435.51      502.56     86.43 o 
  10  18   0        1.81      -45.42     30.55 o 
  11  18   0       19.54       76.41     36.35 o 
  12  18   0      134.02       55.61     39.78 o 
  13  18   0      362.32      438.77     57.91 o 
   1  19   0      581.83      724.44     50.87 o 
   2  19   0      348.32      330.58     43.70 o 
   3  19   0      198.79      189.67     35.69 o 
   4  19   0       41.94       34.93     35.32 o 
   5  19   0     1361.41     1275.10     77.46 o 
   6  19   0      279.78      325.78     60.24 o 
   7  19   0     1275.93     1239.75    120.93 o 
   8  19   0        3.56      -32.99     42.44 o 
   9  19   0      335.09      293.58     42.46 o 
  10  19   0       79.38      115.18     37.43 o 
  11  19   0      252.69      344.26     53.60 o 
  12  19   0       49.73       82.12     40.23 o 
  13  19   0       93.14      125.18     49.44 o 
   0  20   0      336.17      384.70     51.75 o 
   1  20   0       32.17       31.38     23.98 o 
   2  20   0      546.75      633.92     88.78 o 
   3  20   0     2422.26     2202.82    120.43 o 
   4  20   0       53.97       36.43     25.18 o 
   5  20   0      240.92      257.58     72.43 o 
   6  20   0        3.18      -44.40     43.96 o 
   7  20   0      525.54      566.76     79.52 o 
   8  20   0        6.73       20.24     48.94 o 
   9  20   0      315.70      396.28    127.35 o 
  10  20   0       18.82       -4.16     34.21 o 
  11  20   0        0.69       -7.08     88.03 o 
  12  20   0       27.21       63.82     39.67 o 
  13  20   0       75.21       70.85     43.28 o 
   1  21   0      296.12      286.84     33.62 o 
   2  21   0      510.73      581.35     46.13 o 
   3  21   0       85.94      103.22     27.81 o 
   4  21   0       21.66       23.80     25.11 o 
   5  21   0      944.14      895.79     96.33 o 
   6  21   0        3.22        3.92     45.11 o 
   7  21   0      755.40      594.44     83.44 o 
   8  21   0      411.61      363.05     70.72 o 
   9  21   0      305.42      310.95     70.01 o 
  10  21   0        3.70       33.88     51.05 o 
  11  21   0       81.92       55.59     38.34 o 
  12  21   0       52.96       62.69     65.24 o 
   0  22   0       76.86      103.19     39.61 o 
   1  22   0       57.66       34.72     26.69 o 
   2  22   0      651.54      706.11     53.66 o 
   3  22   0     2518.47     2522.19    137.64 o 
   4  22   0      630.49      664.98     80.71 o 
   5  22   0      184.82      113.40     52.02 o 
   6  22   0       19.22      -24.20     47.88 o 
   7  22   0      519.19      592.63     84.84 o 
   8  22   0        9.36      122.69     58.31 o 
   9  22   0      151.63      150.99     59.89 o 
  10  22   0       20.43      -33.62     49.90 o 
  11  22   0        4.40       31.33     61.04 o 
  12  22   0      107.66      174.50     46.87 o 
   1  23   0      343.82      410.49     69.77 o 
   2  23   0      149.14      190.71     32.91 o 
   3  23   0      115.57       84.69     28.53 o 
   4  23   0        4.37       14.61     45.24 o 
   5  23   0      509.46      506.87     76.88 o 
   6  23   0        2.57       24.12     47.61 o 
   7  23   0      303.67      221.57     64.12 o 
   8  23   0      633.97      455.60     80.53 o 
   9  23   0       10.18       38.90     59.41 o 
  10  23   0       11.79        6.12     56.28 o 
  11  23   0      162.58      224.74     74.90 o 
   0  24   0       11.02      -41.19     36.17 o 
   1  24   0      163.38      160.80     33.70 o 
   2  24   0      148.03      151.60     33.12 o 
   3  24   0      233.48      241.33     58.00 o 
   4  24   0      153.55      202.21     58.04 o 
   5  24   0       15.16       32.83     50.39 o 
   6  24   0        6.21       30.45     52.98 o 
   7  24   0      283.02      197.15     64.69 o 
   8  24   0       26.00       -2.16     54.66 o 
   9  24   0      425.36      414.54     83.79 o 
  10  24   0        1.98      -32.39     60.16 o 
   1  25   0      236.70      188.42     35.40 o 
   2  25   0      115.38      188.24     35.47 o 
   3  25   0       17.45       24.47     45.85 o 
   4  25   0       86.25      111.03     53.34 o 
   5  25   0      260.92      271.34     65.83 o 
   6  25   0        3.15       24.56     55.32 o 
   7  25   0        6.20       24.38     58.44 o 
   8  25   0      304.17      343.16     78.60 o 
   9  25   0       12.09      -88.80     54.22 o 
  10  25   0       19.33       89.95     70.06 o 
   0  26   0      273.14      271.78     56.24 o 
   1  26   0      387.23      351.10     43.67 o 
   2  26   0       68.10       60.38     48.72 o 
   3  26   0       96.74      145.27     54.96 o 
   4  26   0      158.08      268.75     64.82 o 
   5  26   0      147.81      109.75     58.35 o 
   6  26   0      127.21      121.94     62.49 o 
   7  26   0      477.05      510.39     86.74 o 
   8  26   0       49.12       48.80     60.73 o 
   9  26   0      109.02      -12.76     61.78 o 
   1  27   0      104.31      130.26     52.32 o 
   2  27   0      132.82      125.90     53.34 o 
   3  27   0        2.44       -9.95     50.39 o 
   4  27   0       46.59       65.61     54.92 o 
   5  27   0      588.69      691.47     95.71 o 
   6  27   0       49.16       42.38     59.89 o 
   7  27   0       63.76      118.99     65.48 o 
   8  27   0       71.98      110.10     67.37 o 
   0  28   0      273.25      286.26     59.45 o 
   1  28   0        1.92       25.04     48.80 o 
   2  28   0       14.83        9.24     52.90 o 
   3  28   0        2.71       -0.13     50.87 o 
   4  28   0        4.39       10.52     55.27 o 
   5  28   0       36.12      -81.68     51.09 o 
   6  28   0      238.03      231.96     71.99 o 
   7  28   0      152.49      110.06     65.92 o 
   1  29   0       31.97       41.72     54.04 o 
   2  29   0       36.91      108.12     59.67 o 
   3  29   0        0.04      139.50     62.23 o 
   4  29   0      236.32      314.12     72.48 o 
   5  29   0       22.30        1.94     58.92 o 
   2  30   0        4.20       72.74     59.50 o 
   3  30   0       72.77       59.72     62.89 o 
   4  30   0      100.94      173.78     70.89 o 
   2   0   1    28683.90    28911.45   2265.45 o 
   4   0   1     7577.68     8199.49    350.67 o 
   6   0   1      478.98      455.09     28.35 o 
   8   0   1     3687.06     3895.17    171.76 o 
  10   0   1      495.48      530.42     39.83 o 
  12   0   1      360.63      346.39     35.27 o 
  14   0   1      968.45     1201.70     78.95 o 
  16   0   1       25.97       80.80     65.22 o 
   2   1   1    14793.72    15394.66    662.36 o 
   3   1   1     6529.13     6689.77    243.43 o 
   4   1   1    13514.46    13597.18    405.81 o 
   5   1   1      223.11      241.13     11.88 o 
   6   1   1     6773.33     6995.66    217.14 o 
   7   1   1       55.43       54.87      8.19 o 
   8   1   1       75.92      100.73     10.86 o 
   9   1   1       38.13       31.56     10.62 o 
  10   1   1     3317.74     3194.70    102.18 o 
  11   1   1      136.84      132.91     17.14 o 
  12   1   1     2001.33     2057.17     70.28 o 
  13   1   1      150.98      120.44     21.00 o 
  14   1   1      270.27      343.77     30.68 o 
  15   1   1       31.96       55.73     29.75 o 
  16   1   1      166.17      210.56     52.10 o 
  17   1   1        6.12      -24.73     56.72 o 
   1   2   1      323.13      288.24     28.16 o 
   2   2   1     4484.98     4303.82    196.87 o 
   3   2   1      333.14      347.67     16.88 o 
   4   2   1     4222.71     4335.06    136.19 o 
   5   2   1      324.11      364.46     13.95 o 
   6   2   1     1654.59     1708.19     51.57 o 
   7   2   1      148.87      143.42     11.50 o 
   8   2   1     3775.10     3539.36    111.31 o 
   9   2   1      466.91      452.77     24.84 o 
  10   2   1      621.78      568.99     29.05 o 
  11   2   1      107.17       78.41     15.34 o 
  12   2   1      204.44      190.01     19.76 o 
  13   2   1       81.52       62.25     21.33 o 
  14   2   1      632.94      668.86     41.27 o 
  15   2   1      143.20      135.29     35.17 o 
  16   2   1       21.41       40.05     32.56 o 
  17   2   1        1.87       13.35     44.65 o 
   0   3   1    14726.58    15367.30    721.78 o 
   1   3   1     8301.27     8833.31    380.79 o 
   2   3   1     3596.55     3946.44    157.15 o 
   3   3   1     6203.50     6484.24    226.48 o 
   4   3   1     5345.49     5466.98    179.91 o 
   5   3   1     1743.40     1948.68     67.26 o 
   6   3   1     4498.97     4439.05    132.53 o 
   7   3   1      236.15      283.48     15.35 o 
   8   3   1      121.36      131.93     12.97 o 
   9   3   1      726.83      811.68     35.28 o 
  10   3   1     2200.91     2144.04     69.11 o 
  11   3   1      137.38      102.72     16.69 o 
  12   3   1     1297.28     1344.85     50.08 o 
  13   3   1      474.48      515.59     34.76 o 
  14   3   1       31.94       77.32     29.45 o 
  15   3   1       34.44       38.57     29.91 o 
  16   3   1      262.25      215.59     39.37 o 
  17   3   1       19.32        8.77     47.10 o 
   1   4   1     5572.26     5951.81    267.62 o 
   2   4   1    13001.97    14128.33    608.77 o 
   3   4   1       26.74       21.94      7.50 o 
   4   4   1     6184.28     6281.62    184.57 o 
   5   4   1     1640.92     1827.90     69.59 o 
   6   4   1      386.62      446.27     18.28 o 
   7   4   1      298.47      314.81     20.51 o 
   8   4   1     3990.39     4059.57    141.46 o 
   9   4   1      213.47      223.17     20.26 o 
  10   4   1      564.29      631.10     29.53 o 
  11   4   1      249.62      283.62     21.74 o 
  12   4   1     1309.49     1400.34     54.47 o 
  13   4   1      107.15      122.21     29.83 o 
  14   4   1      333.63      367.12     39.24 o 
  15   4   1      143.49      163.22     33.22 o 
  16   4   1        7.65        6.46     34.68 o 
   0   5   1    27750.38    29493.04   1428.38 o 
   1   5   1      252.08      261.89     16.34 o 
   2   5   1     1298.87     1304.84     58.48 o 
   3   5   1     3418.44     3429.80    116.84 o 
   4   5   1     2645.37     2760.93     93.92 o 
   5   5   1     2274.66     2543.32     87.26 o 
   6   5   1     7742.11     7767.28    261.83 o 
   7   5   1      967.80     1082.56     40.45 o 
   8   5   1      143.83      125.25     13.78 o 
   9   5   1     1129.10     1094.16     45.18 o 
  10   5   1     3150.29     3125.68    108.50 o 
  11   5   1       44.87       53.54     16.59 o 
  12   5   1      505.66      455.33     32.10 o 
  13   5   1      403.58      367.02     38.05 o 
  14   5   1        7.68       22.18     27.48 o 
  15   5   1       29.74       55.26     36.66 o 
  16   5   1      432.92      401.54     56.62 o 
   1   6   1     5046.36     4979.72    177.12 o 
   2   6   1     4642.88     4738.79    212.00 o 
   3   6   1     1545.29     1614.50     64.88 o 
   4   6   1     8783.29     8896.76    290.84 o 
   5   6   1     1639.83     1690.33     53.07 o 
   6   6   1     4614.39     4513.11    152.37 o 
   7   6   1      541.43      567.12     26.11 o 
   8   6   1     1027.50      967.38     41.66 o 
   9   6   1      554.81      605.87     27.95 o 
  10   6   1     1835.46     1701.72     64.01 o 
  11   6   1      300.57      343.25     24.14 o 
  12   6   1     1301.57     1311.13     69.23 o 
  13   6   1       45.45       43.76     26.71 o 
  14   6   1      127.38      143.20     32.62 o 
  15   6   1       55.45       47.04     51.13 o 
  16   6   1        4.30      -13.02     32.86 o 
   0   7   1     4881.83     4509.84    226.81 o 
   1   7   1     3484.59     3408.91    113.11 o 
   2   7   1      576.33      611.09     25.99 o 
   3   7   1     2712.93     2959.62    106.14 o 
   4   7   1     1253.64     1329.06     48.50 o 
   5   7   1       77.70       69.92      9.13 o 
   6   7   1     3485.98     3442.78    132.07 o 
   7   7   1     3117.09     3195.33    114.02 o 
   8   7   1      261.38      243.83     17.82 o 
   9   7   1      902.81      917.11     38.43 o 
  10   7   1      554.11      575.07     29.60 o 
  11   7   1       54.44       31.45     22.38 o 
  12   7   1      694.72      757.09     50.92 o 
  13   7   1      245.38      289.22     35.01 o 
  14   7   1        9.28        5.76     27.12 o 
  15   7   1      132.70      156.70     35.48 o 
  16   7   1      166.71      192.24     40.55 o 
   1   8   1     2459.30     2593.24     98.06 o 
   2   8   1     2084.05     2098.75     63.73 o 
   3   8   1     1915.81     2030.21     71.65 o 
   4   8   1     3585.40     3697.50    116.49 o 
   5   8   1     6328.18     6385.58    201.24 o 
   6   8   1      800.31      849.88     36.14 o 
   7   8   1      294.80      309.52     21.98 o 
   8   8   1     1400.82     1412.38     61.84 o 
   9   8   1      260.10      264.34     20.22 o 
  10   8   1      842.50      893.82     46.75 o 
  11   8   1      966.18      989.91     65.93 o 
  12   8   1      702.77      700.53     49.59 o 
  13   8   1      155.49      172.59     31.76 o 
  14   8   1      322.23      305.59     44.56 o 
  15   8   1      120.09      124.25     34.71 o 
  16   8   1        6.98       34.52     34.78 o 
   0   9   1     5126.85     5308.95    289.35 o 
   1   9   1      859.76      830.11     36.09 o 
   2   9   1     1155.16     1200.50     35.34 o 
   3   9   1     2403.69     2501.26     81.52 o 
   4   9   1     3928.58     4330.79    150.87 o 
   5   9   1      791.54      783.13     32.97 o 
   6   9   1     1603.48     1540.91     59.77 o 
   7   9   1     2886.62     2805.80    104.73 o 
   8   9   1       32.68       23.51     13.12 o 
   9   9   1      411.13      373.86     25.83 o 
  10   9   1      779.13      764.81     42.04 o 
  11   9   1        9.37       38.76     28.40 o 
  12   9   1      151.09      165.23     34.09 o 
  13   9   1      400.41      353.96     38.87 o 
  14   9   1       12.53      -24.04     29.20 o 
  15   9   1      180.00      174.09     48.32 o 
  16   9   1       50.82       80.02     36.02 o 
   1  10   1     2892.96     2864.12    107.36 o 
   2  10   1     5950.00     6001.43    171.32 o 
   3  10   1     1496.51     1681.58     57.67 o 
   4  10   1      642.52      661.56     27.98 o 
   5  10   1     6780.31     6920.35    241.21 o 
   6  10   1      106.02       95.04     13.30 o 
   7  10   1      484.83      490.20     30.98 o 
   8  10   1     3601.55     3393.08    127.80 o 
   9  10   1      414.17      329.52     34.62 o 
  10  10   1      200.04      174.84     28.37 o 
  11  10   1     1407.71     1406.54     89.84 o 
  12  10   1       50.35       36.70     30.45 o 
  13  10   1      110.74       85.63     39.86 o 
  14  10   1      408.37      396.13     42.96 o 
  15  10   1      208.73      181.75     37.79 o 
  16  10   1       17.27       54.65     35.56 o 
   0  11   1      941.35      974.27     50.09 o 
   1  11   1     3403.57     3563.19    141.35 o 
   2  11   1      410.17      354.03     16.29 o 
   3  11   1     3485.49     3599.07    118.50 o 
   4  11   1     1286.85     1232.43     47.60 o 
   5  11   1      139.83      130.62     13.22 o 
   6  11   1      235.72      242.46     24.88 o 
   7  11   1     2381.24     2411.88     89.85 o 
   8  11   1       19.93       12.48     18.78 o 
   9  11   1      981.03     1069.53     56.94 o 
  10  11   1      534.89      542.16     50.39 o 
  11  11   1       57.20       35.18     28.22 o 
  12  11   1      130.51      140.18     36.08 o 
  13  11   1      276.45      314.86     39.96 o 
  14  11   1       47.70       28.08     32.03 o 
  15  11   1      112.44      160.25     37.40 o 
   1  12   1     2847.55     2862.84    108.15 o 
   2  12   1     1749.06     1700.74     60.12 o 
   3  12   1     1065.73     1077.24     37.59 o 
   4  12   1       47.80       30.70      9.41 o 
   5  12   1     2332.54     2259.32     75.26 o 
   6  12   1      310.44      342.40     21.86 o 
   7  12   1     2325.52     2220.13     90.34 o 
   8  12   1     2223.85     2257.23    106.58 o 
   9  12   1     1012.84     1081.47     64.13 o 
  10  12   1      176.48      163.93     33.40 o 
  11  12   1      605.73      622.27     54.53 o 
  12  12   1        8.47       -2.71     34.28 o 
  13  12   1       29.03       -0.22     28.59 o 
  14  12   1      349.96      407.37     43.43 o 
  15  12   1      378.23      387.74     44.99 o 
   0  13   1      544.88      532.61     51.49 o 
   1  13   1     1376.04     1341.00     62.70 o 
   2  13   1      873.01      919.46     47.68 o 
   3  13   1     4370.35     4140.99    151.58 o 
   4  13   1      910.36      887.49     35.29 o 
   5  13   1       73.65       90.09     12.28 o 
   6  13   1      876.78      839.58     37.64 o 
   7  13   1     1713.68     1622.88     86.76 o 
   8  13   1      359.73      318.36     31.11 o 
   9  13   1      475.61      405.54     39.86 o 
  10  13   1       95.07      105.87     31.86 o 
  11  13   1       25.66        6.37     30.50 o 
  12  13   1       57.76      124.51     76.70 o 
  13  13   1      430.31      463.41     53.34 o 
  14  13   1       35.41       64.69     34.01 o 
  15  13   1       62.52       44.44     34.73 o 
   1  14   1     3982.49     3954.97    171.02 o 
   2  14   1      689.27      695.65     39.59 o 
   3  14   1      581.08      584.29     26.56 o 
   4  14   1       88.05       76.17     11.59 o 
   5  14   1     1615.49     1703.13     61.17 o 
   6  14   1      251.78      230.42     21.65 o 
   7  14   1     2437.06     2464.26     91.30 o 
   8  14   1     1211.58     1290.14     66.54 o 
   9  14   1      776.84      784.53     56.35 o 
  10  14   1       33.81       13.84     52.57 o 
  11  14   1      331.42      367.56     51.91 o 
  12  14   1        7.76        7.93     32.80 o 
  13  14   1       66.20       19.90     35.95 o 
  14  14   1       27.61        4.99     32.49 o 
  15  14   1      393.85      382.83     48.07 o 
   0  15   1      765.03      785.16     68.52 o 
   1  15   1      341.58      359.44     29.21 o 
   2  15   1       25.81       13.19     15.92 o 
   3  15   1     4163.72     4154.41    141.63 o 
   4  15   1      253.28      182.02     23.49 o 
   5  15   1      269.89      236.79     21.18 o 
   6  15   1      542.68      577.76     33.59 o 
   7  15   1      844.25      898.13     42.12 o 
   8  15   1      125.27      105.15     22.55 o 
   9  15   1     1414.28     1445.33     72.06 o 
  10  15   1       61.88       51.35     30.42 o 
  11  15   1       60.94       18.04     33.99 o 
  12  15   1       54.32       91.48     37.49 o 
  13  15   1      347.43      268.91     46.10 o 
  14  15   1        2.64      -38.41     32.88 o 
   1  16   1     3085.78     2985.67    158.67 o 
   2  16   1       88.82       87.39     18.43 o 
   3  16   1      793.28      734.89     44.34 o 
   4  16   1      488.65      539.97     35.47 o 
   5  16   1     2016.26     1967.89     75.41 o 
   6  16   1      695.85      779.61     39.24 o 
   7  16   1     1447.27     1462.95     62.79 o 
   8  16   1      481.19      523.22     46.76 o 
   9  16   1     1049.06      954.71     53.78 o 
  10  16   1      183.29      118.01     33.47 o 
  11  16   1      343.51      293.59     44.27 o 
  12  16   1       98.21       92.00     37.33 o 
  13  16   1       61.98       51.73     39.35 o 
  14  16   1        8.80       29.68     62.29 o 
   0  17   1      790.05      832.60     75.47 o 
   1  17   1      238.00      213.11     26.82 o 
   2  17   1      168.67      126.54     20.47 o 
   3  17   1     4535.12     4283.64    198.40 o 
   4  17   1      790.73      828.41     48.60 o 
   5  17   1       38.59       20.72     20.12 o 
   6  17   1      416.61      396.08     27.70 o 
   7  17   1      595.55      656.73     43.10 o 
   8  17   1      425.56      410.79     47.43 o 
   9  17   1      447.89      486.21     39.54 o 
  10  17   1       11.15        0.27     29.57 o 
  11  17   1       36.30       46.53     44.56 o 
  12  17   1       52.22       33.77     36.14 o 
  13  17   1      504.05      686.09     65.37 o 
  14  17   1       31.49       49.93     42.12 o 
   1  18   1     1379.23     1282.26     80.98 o 
   2  18   1      450.67      494.90     41.54 o 
   3  18   1      106.45       92.45     21.29 o 
   4  18   1      340.27      301.38     28.83 o 
   5  18   1     2220.31     2312.69    108.37 o 
   6  18   1       79.64       78.51     20.72 o 
   7  18   1      249.41      209.89     26.18 o 
   8  18   1      253.95      247.62     29.77 o 
   9  18   1      178.29      155.47     35.60 o 
  10  18   1       74.62       80.65     52.15 o 
  11  18   1      463.69      507.85     55.53 o 
  12  18   1       16.70       49.26     38.35 o 
  13  18   1       16.69       55.78     39.34 o 
   0  19   1      729.64      679.90     70.01 o 
   1  19   1     1700.95     1870.82     95.09 o 
   2  19   1      733.49      746.03     52.47 o 
   3  19   1      514.08      492.79     38.35 o 
   4  19   1      485.90      537.23     46.15 o 
   5  19   1      253.74      245.54     33.48 o 
   6  19   1      110.10      132.35     30.61 o 
   7  19   1      743.90      783.99     49.38 o 
   8  19   1        0.12       25.16     29.44 o 
   9  19   1      464.40      547.66     53.19 o 
  10  19   1        1.43       33.48     32.33 o 
  11  19   1       22.65        8.76     35.53 o 
  12  19   1       25.18       50.23     45.28 o 
  13  19   1      117.84       62.38     42.83 o 
   1  20   1     1364.60     1301.40     79.77 o 
   2  20   1      168.15      190.04     31.00 o 
   3  20   1      210.90      211.22     31.70 o 
   4  20   1      122.65      153.35     25.64 o 
   5  20   1     1522.86     1592.22     91.64 o 
   6  20   1       14.55      -24.00     27.08 o 
   7  20   1      157.31      153.98     34.72 o 
   8  20   1      184.24      332.38     68.87 o 
   9  20   1       37.88       -1.67     51.00 o 
  10  20   1       12.79        7.26     54.79 o 
  11  20   1      556.44      546.03     86.87 o 
  12  20   1        8.99       79.74     67.02 o 
  13  20   1       25.79       13.55     64.73 o 
   0  21   1      169.55      247.89     48.58 o 
   1  21   1     1600.83     1364.19     82.91 o 
   2  21   1       19.43        5.45     25.16 o 
   3  21   1      376.15      307.50     60.57 o 
   4  21   1        0.49       -4.72     25.64 o 
   5  21   1      619.21      627.36     51.77 o 
   6  21   1       73.52       51.88     29.69 o 
   7  21   1      447.13      556.11     75.73 o 
   8  21   1       40.74      -29.88     47.92 o 
   9  21   1      468.51      296.43     72.79 o 
  10  21   1       46.57       80.53     59.72 o 
  11  21   1      137.13      172.90     70.50 o 
  12  21   1       18.98      -28.78     62.18 o 
   1  22   1      541.89      522.04     46.85 o 
   2  22   1      325.51      363.18     44.56 o 
   3  22   1       72.12      102.84     49.62 o 
   4  22   1      394.01      311.27     40.34 o 
   5  22   1     1054.16     1161.19     75.51 o 
   6  22   1       85.81       82.55     36.17 o 
   7  22   1       28.03       55.49     55.76 o 
   8  22   1        7.19      -29.97     52.59 o 
   9  22   1       63.52       94.39     60.64 o 
  10  22   1       31.82       -6.38     58.09 o 
  11  22   1      306.31      438.04     85.02 o 
   0  23   1      660.09      683.51     73.89 o 
   1  23   1      225.49      230.46     35.63 o 
   2  23   1      152.35      120.19     32.41 o 
   3  23   1      622.75      621.55     69.02 o 
   4  23   1       76.24       61.40     30.36 o 
   5  23   1      117.45       98.61     33.16 o 
   6  23   1      155.80       71.55     55.36 o 
   7  23   1      205.85      229.85     66.85 o 
   8  23   1       69.07       54.74     62.45 o 
   9  23   1      191.68      236.62     70.32 o 
  10  23   1      121.53       85.33     68.39 o 
  11  23   1       16.51      -59.76     62.71 o 
   1  24   1      279.04      296.75     59.74 o 
   2  24   1      247.86      268.48     38.90 o 
   3  24   1       47.92       33.13     29.96 o 
   4  24   1      140.10      147.95     34.64 o 
   5  24   1      226.20      129.73     58.70 o 
   6  24   1      250.97      193.23     64.29 o 
   7  24   1      161.81      205.60     66.76 o 
   8  24   1       18.36       53.38     62.36 o 
   9  24   1       45.38       -1.14     60.46 o 
  10  24   1       79.56       86.21     68.34 o 
   0  25   1      440.76      413.92     63.99 o 
   1  25   1       69.72       78.83     32.69 o 
   2  25   1       43.29       23.55     53.20 o 
   3  25   1      677.43      588.37     54.43 o 
   4  25   1        4.66      -13.34     31.89 o 
   5  25   1        4.74       26.54     54.52 o 
   6  25   1      120.88      210.04     65.75 o 
   7  25   1       86.60       47.17     61.30 o 
   8  25   1       15.92       14.87     62.75 o 
   9  25   1      175.73      241.86     75.60 o 
  10  25   1      103.83      176.73     75.60 o 
   1  26   1      188.63      178.78     73.60 o 
   2  26   1      283.54      232.03     41.65 o 
   3  26   1      127.80       91.22     44.93 o 
   4  26   1      148.98      172.90     57.87 o 
   5  26   1       68.55       47.04     58.53 o 
   6  26   1       88.51      173.91     66.23 o 
   7  26   1      189.25      187.86     70.98 o 
   8  26   1       48.60       83.39     67.11 o 
   9  26   1      153.78      142.45     74.72 o 
   0  27   1      224.10      179.15     56.77 o 
   1  27   1       14.83       -0.66     32.92 o 
   2  27   1      131.33      140.71     38.68 o 
   3  27   1      572.50      539.69     82.25 o 
   4  27   1      154.07      110.32     61.04 o 
   5  27   1        6.74       65.66     60.42 o 
   6  27   1      103.37       86.82     65.00 o 
   7  27   1       29.51      -37.58     62.23 o 
   8  27   1        5.11      -20.37     62.97 o 
   1  28   1       16.35       13.43     62.34 o 
   2  28   1      171.43      182.78     40.62 o 
   3  28   1       65.56       27.64     54.17 o 
   4  28   1       46.92       28.87     58.04 o 
   5  28   1       48.62       -4.53     58.66 o 
   6  28   1       11.50      -74.41     59.89 o 
   7  28   1      128.28      242.83     77.36 o 
   0  29   1      153.57      115.25     59.28 o 
   1  29   1       86.90       61.05     38.58 o 
   2  29   1      146.76      329.87     70.89 o 
   3  29   1       73.33      107.86     63.99 o 
   4  29   1      100.16       70.94     62.62 o 
   5  29   1        2.31      -18.70     59.85 o 
   1  30   1       45.19      -42.03     54.22 o 
   2  30   1      152.11      201.51     69.13 o 
   3  30   1        1.98        1.41     58.26 o 
   4   0   2     2669.80     2593.54    148.35 o 
   6   0   2    12679.99    12912.32    524.03 o 
   8   0   2       43.03       55.04     14.81 o 
  10   0   2     2342.52     2408.65    102.81 o 
  12   0   2       14.29       -2.80     23.40 o 
  14   0   2       44.22      -26.76     56.15 o 
  16   0   2      243.94      174.44     73.58 o 
   1   1   2    10950.32    12138.85    794.58 o 
   2   1   2     9765.99    10778.62    673.65 o 
   3   1   2     3419.54     3301.36    145.19 o 
   4   1   2     2145.23     2209.31     77.73 o 
   5   1   2      429.52      462.38     19.94 o 
   6   1   2     2385.11     2379.60     72.86 o 
   7   1   2      253.21      310.14     15.92 o 
   8   1   2     3971.02     4093.64    130.15 o 
   9   1   2       53.02       43.85     11.12 o 
  10   1   2      732.40      805.17     35.25 o 
  11   1   2      491.59      566.43     27.86 o 
  12   1   2      381.61      323.98     22.94 o 
  13   1   2      215.61      228.36     66.53 o 
  14   1   2      747.54      838.37    151.36 o 
  15   1   2       78.90       70.56     43.03 o 
  16   1   2       29.70       55.25     46.37 o 
   1   2   2    29935.14    31387.42   2112.04 o 
   2   2   2    10613.52    12243.12    646.45 o 
   3   2   2     1964.40     2009.37     81.51 o 
   4   2   2     7792.87     8706.12    335.72 o 
   5   2   2      903.87      930.88     33.90 o 
   6   2   2     7310.32     7483.37    221.09 o 
   7   2   2      887.29      862.31     30.39 o 
   8   2   2       47.65       84.84     11.49 o 
   9   2   2      324.71      328.81     19.10 o 
  10   2   2     2949.35     3014.32     98.76 o 
  11   2   2      262.39      276.59     19.89 o 
  12   2   2      554.48      506.31     35.42 o 
  13   2   2       69.56       89.33     33.94 o 
  14   2   2      313.88      340.23     38.96 o 
  15   2   2       84.63      162.82     46.37 o 
  16   2   2      416.25      456.78    113.98 o 
   1   3   2     4145.96     3635.96    210.73 o 
   2   3   2    12313.45    12371.70    645.91 o 
   3   3   2     1112.39     1213.18     48.31 o 
   4   3   2     6096.09     6031.68    231.68 o 
   5   3   2      256.85      246.74     12.00 o 
   6   3   2     2609.44     2683.16     90.01 o 
   7   3   2      258.52      294.94     18.65 o 
   8   3   2     2906.98     3060.58     95.02 o 
   9   3   2      797.77      786.09     36.49 o 
  10   3   2     1383.03     1348.31     50.87 o 
  11   3   2      635.18      627.88     31.81 o 
  12   3   2      840.45      811.27     45.39 o 
  13   3   2      220.00      178.30     30.12 o 
  14   3   2      718.59      764.88     55.12 o 
  15   3   2       71.67       19.62     40.02 o 
  16   3   2       11.42      -41.76     70.78 o 
   0   4   2    35674.63    35601.67   1842.25 o 
   1   4   2        7.17       17.30      7.29 o 
   2   4   2      705.71      858.46     37.72 o 
   3   4   2     2052.54     2091.83     98.20 o 
   4   4   2     7347.32     7257.02    303.93 o 
   5   4   2     2063.25     2075.37     77.60 o 
   6   4   2     3372.48     3170.23    111.71 o 
   7   4   2      436.21      446.68     21.31 o 
   8   4   2      141.75      169.18     15.08 o 
   9   4   2       18.55       18.82     12.49 o 
  10   4   2      535.38      576.84     28.81 o 
  11   4   2       35.82       53.57     20.10 o 
  12   4   2      776.20      782.92     62.14 o 
  13   4   2        7.91       -3.89     23.75 o 
  14   4   2      178.52      141.13     30.33 o 
  15   4   2       47.53       52.78     31.77 o 
  16   4   2      354.08      236.63     56.56 o 
   2   5   2     1600.22     1425.51     69.22 o 
   3   5   2      494.99      648.01     33.21 o 
   4   5   2     3341.31     3341.27    158.75 o 
   5   5   2     1001.80      938.63     45.35 o 
   6   5   2     1362.04     1318.53     50.83 o 
   7   5   2      268.72      323.07     19.36 o 
   8   5   2     6560.42     6409.07    197.74 o 
   9   5   2      258.49      239.77     18.70 o 
  10   5   2      615.76      673.37     39.23 o 
  11   5   2      610.02      584.22     38.26 o 
  12   5   2      758.22      725.69     50.67 o 
  13   5   2       99.98      105.74     35.89 o 
  14   5   2      403.72      446.14     42.06 o 
  15   5   2      100.30       79.46     32.39 o 
  16   5   2       73.61       80.73     46.66 o 
   0   6   2    10937.05    11291.44    604.42 o 
   1   6   2     1009.08     1058.61     50.53 o 
   2   6   2      582.27      479.93     24.98 o 
   3   6   2     7396.90     7445.27    272.68 o 
   4   6   2     5706.63     5681.49    204.40 o 
   5   6   2      101.75      147.92     14.53 o 
   6   6   2     1752.66     1906.27     69.29 o 
   7   6   2     1026.54     1011.05     41.83 o 
   8   6   2       78.52      125.74     17.88 o 
   9   6   2      390.51      432.83     28.04 o 
  10   6   2      656.33      718.12     38.72 o 
  11   6   2      151.82      122.42     25.36 o 
  12   6   2      566.20      645.75     43.62 o 
  13   6   2      228.16      169.99     45.44 o 
  14   6   2       79.83      123.60     32.45 o 
  15   6   2        3.23      -16.59     30.06 o 
  16   6   2      370.92      516.61    111.99 o 
   1   7   2     1795.24     1517.04     63.90 o 
   2   7   2     2923.70     2912.37     95.82 o 
   3   7   2     1105.26     1088.27     44.04 o 
   4   7   2     2931.36     2695.61    112.66 o 
   5   7   2     3942.23     3882.20    147.90 o 
   6   7   2      594.48      636.57     31.65 o 
   7   7   2      750.38      736.97     33.01 o 
   8   7   2     5377.03     5435.94    212.10 o 
   9   7   2      776.89      741.79     39.03 o 
  10   7   2      157.17      150.96     27.06 o 
  11   7   2      805.77      724.29     50.58 o 
  12   7   2      172.37      224.36     75.60 o 
  13   7   2       48.56       13.95     31.05 o 
  14   7   2      295.21      293.89     38.05 o 
  15   7   2       87.61      119.00     34.29 o 
  16   7   2       62.79       34.79     34.23 o 
   1   8   2     2373.45     2390.15     99.16 o 
   2   8   2      785.30      781.08     28.78 o 
   3   8   2     6601.51     6810.04    288.93 o 
   4   8   2     2024.89     2006.94     74.98 o 
   5   8   2      168.04      200.22     26.63 o 
   6   8   2     3218.55     3125.19    124.10 o 
   7   8   2      514.57      504.35     37.60 o 
   8   8   2      140.77      110.97     21.65 o 
   9   8   2      396.16      393.64     32.25 o 
  10   8   2      874.97      961.01     49.01 o 
  11   8   2       26.99       12.93     23.00 o 
  12   8   2      265.97      292.66     49.18 o 
  13   8   2      484.90      503.05     50.18 o 
  14   8   2       44.35       41.60     31.90 o 
  15   8   2      121.34      143.37     37.06 o 
  16   8   2      187.66      143.68     38.62 o 
   1   9   2     2213.87     2180.86     80.36 o 
   2   9   2     6074.94     6433.90    249.26 o 
   3   9   2      673.57      741.23     28.27 o 
   4   9   2     1178.15     1237.01     54.03 o 
   5   9   2     3176.13     3377.24    160.63 o 
   6   9   2      602.93      610.73     45.67 o 
   7   9   2     1468.86     1359.93     61.62 o 
   8   9   2     1851.01     1878.26     85.69 o 
   9   9   2     1689.22     1691.00     81.28 o 
  10   9   2       53.52       26.75     20.65 o 
  11   9   2     1307.52     1363.41     93.04 o 
  12   9   2      112.59      159.60     48.58 o 
  13   9   2       85.15      103.72     35.96 o 
  14   9   2      176.79      256.44     37.16 o 
  15   9   2      114.98       92.19     35.37 o 
  16   9   2       73.22       56.19     34.78 o 
   0  10   2     2183.52     2378.90    144.38 o 
   1  10   2     4568.67     4676.67    167.48 o 
   2  10   2      879.92      951.59     43.43 o 
   3  10   2     2755.87     2689.04    102.38 o 
   4  10   2     1292.41     1288.84     65.25 o 
   5  10   2      213.59      193.66     20.47 o 
   6  10   2     2650.56     2629.43    114.44 o 
   7  10   2      196.72      217.20     26.57 o 
   8  10   2      174.30      166.49     25.28 o 
   9  10   2     1287.75     1271.08     65.08 o 
  10  10   2      951.23      948.72     54.29 o 
  11  10   2       99.87      144.15     33.31 o 
  12  10   2      199.46      274.82     54.48 o 
  13  10   2      471.59      437.97     86.32 o 
  14  10   2       24.41       74.87     32.15 o 
  15  10   2       44.52       38.23     33.43 o 
   1  11   2     3361.96     3171.05    126.45 o 
   2  11   2     2023.30     2037.77     86.45 o 
   3  11   2     1322.58     1303.50     52.70 o 
   4  11   2     1446.85     1400.91     54.05 o 
   5  11   2     1965.61     1894.94     86.70 o 
   6  11   2     2424.83     2380.53    104.54 o 
   7  11   2      646.88      733.70     40.34 o 
   8  11   2      427.02      493.93     39.92 o 
   9  11   2      505.41      603.99     41.02 o 
  10  11   2      855.01      880.47     61.75 o 
  11  11   2      739.34      759.94     61.24 o 
  12  11   2      338.16      307.22     43.74 o 
  13  11   2       23.53       85.65     36.15 o 
  14  11   2      151.65      204.21     72.08 o 
  15  11   2       83.42       65.42     35.51 o 
   0  12   2      768.01      920.50     50.74 o 
   1  12   2      454.52      465.34     23.09 o 
   2  12   2     1279.01     1164.12     62.67 o 
   3  12   2     2417.86     2471.18     90.32 o 
   4  12   2     1077.71     1037.19     50.25 o 
   5  12   2      439.52      482.22     27.43 o 
   6  12   2      783.74      783.17     43.28 o 
   7  12   2     1021.90      991.71     56.84 o 
   8  12   2       68.98       68.92     22.10 o 
   9  12   2      655.26      592.85     52.85 o 
  10  12   2      173.20      183.91     38.40 o 
  11  12   2       51.66       19.12     34.94 o 
  12  12   2      210.97      209.08     38.67 o 
  13  12   2      740.39      739.51     66.68 o 
  14  12   2       40.61       21.69     36.92 o 
  15  12   2       15.10      -36.02     40.01 o 
   1  13   2     2492.46     2403.07     96.02 o 
   2  13   2      987.31     1015.89     57.69 o 
   3  13   2      343.75      394.83     24.21 o 
   4  13   2      808.45      852.57     36.53 o 
   5  13   2     3393.04     3277.74    123.02 o 
   6  13   2      708.36      733.43     36.24 o 
   7  13   2       78.44       68.54     20.91 o 
   8  13   2      251.71      209.13     28.84 o 
   9  13   2      505.32      521.21     48.09 o 
  10  13   2      335.33      281.57     63.00 o 
  11  13   2      788.67      916.52     63.97 o 
  12  13   2       87.92       91.22     35.13 o 
  13  13   2      130.86       94.96     71.49 o 
  14  13   2       29.32       32.83     58.11 o 
  15  13   2      116.24      159.38     39.57 o 
   0  14   2      701.82      805.39     53.25 o 
   1  14   2      905.28      941.73     44.51 o 
   2  14   2      280.10      247.92     27.54 o 
   3  14   2     5458.88     5306.24    238.48 o 
   4  14   2       25.45       24.27     13.19 o 
   5  14   2      696.93      713.05     36.36 o 
   6  14   2      571.08      595.01     33.50 o 
   7  14   2     1359.43     1351.07     58.56 o 
   8  14   2        6.80       28.39     24.32 o 
   9  14   2      716.69      747.59     70.52 o 
  10  14   2      192.17      222.06     37.19 o 
  11  14   2       33.77       50.58     32.13 o 
  12  14   2       30.64       87.16     36.89 o 
  13  14   2      449.61      498.96     57.61 o 
  14  14   2        9.60       16.26     38.91 o 
   1  15   2     2386.84     2366.75    106.49 o 
   2  15   2      338.88      334.46     26.33 o 
   3  15   2      297.72      247.29     25.39 o 
   4  15   2       85.17       65.58     14.74 o 
   5  15   2     2982.17     3250.07    115.02 o 
   6  15   2      108.23       94.99     18.10 o 
   7  15   2      553.26      573.51     34.42 o 
   8  15   2      657.16      637.24     40.87 o 
   9  15   2      721.68      797.54     89.86 o 
  10  15   2       24.42       24.89     30.09 o 
  11  15   2     1184.56     1318.96    130.90 o 
  12  15   2       31.85       17.63     35.39 o 
  13  15   2      130.81      146.64     41.30 o 
  14  15   2       46.17       77.98     42.35 o 
   0  16   2     1084.71      946.94     64.67 o 
   1  16   2     2221.29     2269.98     99.87 o 
   2  16   2      364.52      305.15     27.83 o 
   3  16   2     1986.55     1958.84     98.17 o 
   4  16   2      368.73      364.13     31.18 o 
   5  16   2      153.33      170.43     25.69 o 
   6  16   2      118.64       87.30     18.15 o 
   7  16   2     1230.13     1193.60     63.14 o 
   8  16   2        7.27       11.16     20.85 o 
   9  16   2      548.59      564.96     42.61 o 
  10  16   2       27.21       -3.47     24.82 o 
  11  16   2      172.30      121.15     36.04 o 
  12  16   2       40.65       -2.66     34.26 o 
  13  16   2      248.85      229.13     46.30 o 
  14  16   2       45.46        5.41     40.77 o 
   1  17   2     2117.71     2182.15     99.75 o 
   2  17   2       35.73       27.52     19.14 o 
   3  17   2      120.25      126.14     23.02 o 
   4  17   2      340.48      367.29     31.72 o 
   5  17   2     1424.76     1418.52     70.34 o 
   6  17   2      130.08      180.19     27.33 o 
   7  17   2      204.79      240.74     42.86 o 
   8  17   2       10.16      -22.70     28.41 o 
   9  17   2      166.01      210.67     34.07 o 
  10  17   2       77.34      105.35     28.50 o 
  11  17   2      511.22      515.07     43.61 o 
  12  17   2      151.97      150.35     40.66 o 
  13  17   2       46.23       20.49     56.04 o 
  14  17   2       62.09       46.49     42.03 o 
   0  18   2     1908.61     1844.97    152.04 o 
   1  18   2      401.68      394.76     45.78 o 
   2  18   2      489.34      468.60     35.71 o 
   3  18   2     1333.54     1229.21     67.41 o 
   4  18   2      429.24      407.80     34.47 o 
   5  18   2      128.05       88.27     23.46 o 
   6  18   2       81.87       39.13     28.41 o 
   7  18   2      518.24      509.51     51.96 o 
   8  18   2       93.38       61.59     32.68 o 
   9  18   2      536.04      555.69     64.29 o 
  10  18   2        4.29      -19.97     31.68 o 
  11  18   2       50.86       40.27     53.82 o 
  12  18   2       27.50       51.88     60.11 o 
  13  18   2       65.37       95.41     66.71 o 
   1  19   2     1002.66      991.38     65.98 o 
   2  19   2      335.57      285.60     29.50 o 
   3  19   2      147.62      126.30     26.68 o 
   4  19   2       13.01       44.51     22.10 o 
   5  19   2      680.13      636.63     74.44 o 
   6  19   2       60.66       40.66     38.46 o 
   7  19   2      381.72      395.25     43.89 o 
   8  19   2       55.34       24.21     33.61 o 
   9  19   2      288.93      236.73     42.30 o 
  10  19   2       22.78       -0.26     53.69 o 
  11  19   2      586.81      550.56     92.50 o 
  12  19   2       64.62       80.62     66.01 o 
  13  19   2       14.96       81.72     68.65 o 
   0  20   2      152.74      196.53     47.57 o 
   1  20   2     1283.97     1205.37    102.71 o 
   2  20   2        3.83       -6.24     20.18 o 
   3  20   2     2314.35     2348.01    104.42 o 
   4  20   2       44.81       52.38     51.25 o 
   5  20   2       86.52       77.23     31.84 o 
   6  20   2       39.73       88.20     31.77 o 
   7  20   2      552.74      517.72     53.74 o 
   8  20   2        0.10        6.13     32.17 o 
   9  20   2      465.07      436.96     51.57 o 
  10  20   2       15.31      -79.48     50.56 o 
  11  20   2       31.24      125.86     66.85 o 
  12  20   2        6.47       28.52     63.81 o 
   1  21   2     1799.11     1773.19    103.70 o 
   2  21   2      122.69      146.41     32.38 o 
   3  21   2      222.22      240.22     43.32 o 
   4  21   2        6.21        0.94     28.92 o 
   5  21   2      582.55      620.54     56.35 o 
   6  21   2       28.70       24.95     29.32 o 
   7  21   2      269.84      333.04     44.24 o 
   8  21   2       56.26       31.03     71.51 o 
   9  21   2      200.09      282.74     71.69 o 
  10  21   2        3.40      -93.69     54.04 o 
  11  21   2      386.57      319.22     82.86 o 
  12  21   2        1.29       30.89     66.80 o 
   0  22   2       22.37      -20.51     38.37 o 
   1  22   2      397.22      429.21     56.33 o 
   2  22   2      292.27      253.16     38.86 o 
   3  22   2      913.80      961.27     64.25 o 
   4  22   2       40.14       71.73     33.81 o 
   5  22   2        4.29       11.83     32.19 o 
   6  22   2      134.82       57.21     33.54 o 
   7  22   2      505.99      533.14     86.80 o 
   8  22   2       15.36       -3.72     34.82 o 
   9  22   2      141.71      170.44     65.09 o 
  10  22   2       39.07       49.20     62.75 o 
  11  22   2        5.50      -92.33     57.78 o 
   1  23   2      417.21      445.12     50.52 o 
   2  23   2      172.00      191.24     36.53 o 
   3  23   2        5.38       23.12     31.20 o 
   4  23   2       84.45       54.64     36.06 o 
   5  23   2      247.59      170.02     41.85 o 
   6  23   2      135.73       96.84     39.34 o 
   7  23   2      163.92      107.37     38.94 o 
   8  23   2      162.25       90.48     64.95 o 
   9  23   2      126.14      120.80     69.57 o 
  10  23   2       70.74        8.54     62.75 o 
  11  23   2       60.22      118.29     69.71 o 
   0  24   2      352.64      365.38     63.37 o 
   1  24   2      292.33      304.45     44.05 o 
   2  24   2      308.79      339.36     76.24 o 
   3  24   2      215.32      172.35     38.28 o 
   4  24   2      362.79      416.35     47.31 o 
   5  24   2       57.64       54.21     79.61 o 
   6  24   2      120.45      177.59     42.18 o 
   7  24   2      232.03      126.25     59.32 o 
   8  24   2        0.19      -45.85     58.97 o 
   9  24   2      124.28      147.33     73.62 o 
  10  24   2       41.58       53.73     67.55 o 
   1  25   2      307.84      306.83    115.87 o 
   2  25   2      160.16      160.74     39.94 o 
   3  25   2       27.04       22.44     33.60 o 
   4  25   2       48.14       75.13     35.54 o 
   5  25   2      261.39      229.28     50.76 o 
   6  25   2       31.74       64.05     41.65 o 
   7  25   2      175.46      146.98     67.90 o 
   8  25   2      186.15      125.11     72.04 o 
   9  25   2      118.69      227.12     73.71 o 
   0  26   2      331.88      373.00     68.56 o 
   1  26   2      275.83      270.52     44.32 o 
   2  26   2       36.15       55.73     35.33 o 
   3  26   2      172.99      100.67     59.63 o 
   4  26   2      180.93      211.40     43.01 o 
   5  26   2       23.76       21.59     36.35 o 
   6  26   2       34.28       97.87     65.22 o 
   7  26   2       83.97       96.90     68.43 o 
   8  26   2        1.35      -61.21     63.11 o 
   1  27   2      213.53      230.64     43.76 o 
   2  27   2      203.63      224.09     44.53 o 
   3  27   2       77.53       74.12     38.76 o 
   4  27   2      123.05       38.54     37.56 o 
   5  27   2      157.75      208.55     72.17 o 
   6  27   2       39.26       39.69     65.92 o 
   7  27   2       51.53       70.32     68.39 o 
   0  28   2      404.03      479.36     77.36 o 
   1  28   2       66.57       46.07     38.45 o 
   2  28   2        3.36       42.92     38.02 o 
   3  28   2       72.00       73.66     39.39 o 
   4  28   2      133.11      190.84     44.28 o 
   5  28   2        3.78      -14.26     61.08 o 
   6  28   2      125.18      225.49     76.48 o 
   1  29   2      135.89       88.99     42.73 o 
   2  29   2       44.20       36.12     41.17 o 
   3  29   2       40.91      127.19     77.08 o 
   4  29   2       80.17      100.16     67.42 o 
   5  29   2       42.08      -58.09     60.55 o 
   0  30   2      159.55      147.07     62.40 o 
   1  30   2       26.13       -0.37     39.89 o 
   2  30   2        3.23        7.87     39.59 o 
   2   0   3    14973.71    15124.03   1078.77 o 
   4   0   3     7091.85     7397.97    362.01 o 
   6   0   3      370.14      369.22     25.97 o 
   8   0   3     2571.48     2271.48    100.37 o 
  10   0   3      539.40      555.67     63.17 o 
  12   0   3      920.60      837.13     99.59 o 
  14   0   3      537.08      401.21     78.38 o 
  16   0   3      188.22      369.30     86.74 o 
   1   1   3     1097.21     1131.84     86.21 o 
   2   1   3     2521.52     2453.53    142.58 o 
   3   1   3      693.93      723.77     45.63 o 
   4   1   3     6646.27     6957.67    231.24 o 
   5   1   3      425.70      419.75     19.04 o 
   6   1   3     4452.93     4325.12    137.06 o 
   7   1   3      112.20      129.97     13.57 o 
   8   1   3       71.96       97.24     11.86 o 
   9   1   3        9.30        3.65     13.54 o 
  10   1   3     1575.90     1477.90     78.00 o 
  11   1   3       48.46       24.28     21.06 o 
  12   1   3      442.65      494.90     95.08 o 
  13   1   3       20.75        3.99     37.21 o 
  14   1   3      240.27      115.43     43.82 o 
  15   1   3       27.52      -57.98     50.61 o 
  16   1   3      423.62      533.14     67.16 o 
   1   2   3      164.92      178.53     24.16 o 
   2   2   3     8920.80     9789.74    480.82 o 
   3   2   3       89.51      103.18     14.84 o 
   4   2   3     5968.65     6390.01    220.50 o 
   5   2   3     2038.09     2058.13     71.66 o 
   6   2   3      556.06      602.78     26.66 o 
   7   2   3      341.31      355.51     17.63 o 
   8   2   3     2690.77     2801.87     96.71 o 
   9   2   3      298.70      306.31     21.86 o 
  10   2   3       96.74      118.61     23.42 o 
  11   2   3      674.76      681.05     44.98 o 
  12   2   3      867.70      898.71     67.83 o 
  13   2   3      145.74      115.15     40.31 o 
  14   2   3      559.18      672.29    123.15 o 
  15   2   3       30.37       16.84     40.37 o 
  16   2   3       66.48       38.86     48.29 o 
   0   3   3    12535.16    12898.80    898.70 o 
   1   3   3     1696.96     1510.70    122.25 o 
   2   3   3      182.21      226.39     23.14 o 
   3   3   3     1336.81     1392.18     69.54 o 
   4   3   3     1883.73     1869.77     80.66 o 
   5   3   3      849.50      775.55     30.50 o 
   6   3   3     5964.25     6085.83    197.23 o 
   7   3   3      726.45      700.14     28.86 o 
   8   3   3       55.48       77.20     12.26 o 
   9   3   3      170.87      115.41     22.61 o 
  10   3   3     1602.59     1658.48     72.85 o 
  11   3   3       23.03       11.54     21.61 o 
  12   3   3      323.25      320.27     41.56 o 
  13   3   3       23.07      -16.17     37.60 o 
  14   3   3       55.00       51.87     42.12 o 
  15   3   3      114.04      152.38     65.17 o 
  16   3   3      493.39      519.06     67.08 o 
   1   4   3     3114.10     3218.50    178.95 o 
   2   4   3    12355.52    12016.92    608.38 o 
   3   4   3      171.32      203.66     20.89 o 
   4   4   3     2339.46     2447.98     92.88 o 
   5   4   3      663.14      586.40     39.11 o 
   6   4   3      370.51      371.30     26.78 o 
   7   4   3      921.19      904.08     38.79 o 
   8   4   3     3442.60     3113.14    153.29 o 
   9   4   3      561.29      536.11     31.66 o 
  10   4   3      181.37      154.74     24.05 o 
  11   4   3      444.89      444.93     36.89 o 
  12   4   3      620.52      567.16     58.73 o 
  13   4   3       90.68      113.13     35.00 o 
  14   4   3      462.75      401.90     70.96 o 
  15   4   3       98.36       67.29     47.08 o 
  16   4   3        1.09       -8.03     75.38 o 
   0   5   3     5528.43     5388.32    386.64 o 
   1   5   3     2432.58     2447.97     93.17 o 
   2   5   3      545.19      508.38     31.08 o 
   3   5   3     1203.44     1360.06     57.78 o 
   4   5   3     3509.75     3354.71    159.29 o 
   5   5   3       24.27      -10.41     12.36 o 
   6   5   3     3886.58     3882.98    151.37 o 
   7   5   3      284.97      376.52     33.78 o 
   8   5   3      369.29      379.09     30.59 o 
   9   5   3      470.74      531.33     32.85 o 
  10   5   3     1297.68     1337.12     60.87 o 
  11   5   3      154.14      144.95     26.19 o 
  12   5   3      334.64      326.17     42.42 o 
  13   5   3       40.22       50.62     68.41 o 
  14   5   3      111.17       79.25     43.70 o 
  15   5   3       50.51       17.53     44.04 o 
  16   5   3      192.22      160.30     52.09 o 
   1   6   3     3052.74     3321.61    123.57 o 
   2   6   3     6074.49     6151.78    267.22 o 
   3   6   3     1059.87     1010.87     47.99 o 
   4   6   3     1923.32     1904.48     80.52 o 
   5   6   3      434.52      439.50     35.57 o 
   6   6   3      895.45      989.21     54.43 o 
   7   6   3     1396.86     1351.89     68.73 o 
   8   6   3     2272.23     2414.99    109.74 o 
   9   6   3     1421.81     1314.72     61.85 o 
  10   6   3      100.38       70.51     22.05 o 
  11   6   3      225.00      187.22     28.09 o 
  12   6   3      529.80      535.64     57.08 o 
  13   6   3       18.50       26.44     31.44 o 
  14   6   3      597.24      661.61     53.22 o 
  15   6   3      104.14       -5.72     43.61 o 
  16   6   3       22.07       16.32     70.67 o 
   0   7   3     3237.65     3301.63    168.07 o 
   1   7   3     1597.78     1565.02     59.97 o 
   2   7   3     3421.78     3627.22    160.41 o 
   3   7   3     1265.34     1127.85     50.39 o 
   4   7   3     5797.01     5785.60    261.63 o 
   5   7   3      112.97      145.45     17.42 o 
   6   7   3     2201.89     2122.76     92.69 o 
   7   7   3      917.26      780.31     43.96 o 
   8   7   3       10.11        1.19     18.62 o 
   9   7   3     1043.88      878.71     51.72 o 
  10   7   3      548.58      570.96     40.91 o 
  11   7   3       81.65       82.03     24.69 o 
  12   7   3      328.13      229.13     39.58 o 
  13   7   3      213.91      183.33     38.38 o 
  14   7   3      144.92      200.16     40.00 o 
  15   7   3       24.74       33.93     45.16 o 
  16   7   3      221.64      224.14     55.81 o 
   1   8   3     3884.70     3787.91    173.98 o 
   2   8   3     1107.11      987.71     52.21 o 
   3   8   3       12.07       20.63      7.26 o 
   4   8   3     3345.00     3369.25    137.79 o 
   5   8   3      971.96     1032.35     48.47 o 
   6   8   3      740.75      696.79     38.38 o 
   7   8   3     1882.30     2004.69     99.16 o 
   8   8   3     2019.80     1974.67     99.46 o 
   9   8   3      837.87      872.93     56.15 o 
  10   8   3       63.59       35.12     21.31 o 
  11   8   3      410.41      513.04     45.54 o 
  12   8   3      295.73      182.56     38.14 o 
  13   8   3      147.14       93.31     36.48 o 
  14   8   3      531.25      620.17     67.13 o 
  15   8   3      128.94      140.79     37.50 o 
   0   9   3     4470.01     4107.38    218.82 o 
   1   9   3      408.05      443.80     43.30 o 
   2   9   3      723.72      704.26     33.59 o 
   3   9   3     1420.53     1315.11     49.07 o 
   4   9   3     1141.00     1257.95     57.99 o 
   5   9   3       86.34       66.47     17.79 o 
   6   9   3     1640.23     1651.38     84.98 o 
   7   9   3     1379.60     1482.36     73.55 o 
   8   9   3       69.28       67.51     36.09 o 
   9   9   3      760.21      870.07     53.12 o 
  10   9   3      376.11      468.55     43.91 o 
  11   9   3        4.29       24.60     23.35 o 
  12   9   3      241.17      301.04     41.93 o 
  13   9   3      461.97      396.48     48.94 o 
  14   9   3      112.36       98.77     37.49 o 
  15   9   3       15.48      110.16     36.34 o 
   1  10   3     4808.56     4886.82    187.74 o 
   2  10   3     1681.22     1678.36     64.03 o 
   3  10   3      846.58      816.80     37.31 o 
   4  10   3      999.20     1004.50     52.19 o 
   5  10   3     1607.49     1516.03     66.68 o 
   6  10   3      111.42      128.17     21.62 o 
   7  10   3      684.10      720.44     42.85 o 
   8  10   3      735.07      819.67     55.47 o 
   9  10   3      651.26      671.16     77.30 o 
  10  10   3      283.30      248.38     37.49 o 
  11  10   3      566.88      570.10     44.72 o 
  12  10   3      236.55      315.11     43.15 o 
  13  10   3      123.64       16.38     34.89 o 
  14  10   3       63.68       75.98     39.17 o 
  15  10   3      122.19       73.92     41.89 o 
   0  11   3     4067.24     4112.41    228.18 o 
   1  11   3     1623.80     1608.50     60.80 o 
   2  11   3      239.87      299.28     19.02 o 
   3  11   3     3078.58     3039.06    114.89 o 
   4  11   3      595.17      577.60     28.65 o 
   5  11   3       71.30       61.20     17.13 o 
   6  11   3     3212.18     3026.34    141.88 o 
   7  11   3     2408.14     2277.70    100.15 o 
   8  11   3       93.30      106.28     23.56 o 
   9  11   3     1089.38     1121.20     74.17 o 
  10  11   3      385.88      309.88     41.00 o 
  11  11   3       55.38       79.10     40.86 o 
  12  11   3       41.72       44.40     33.32 o 
  13  11   3      220.95      312.45     46.57 o 
  14  11   3       46.43       86.52     46.93 o 
  15  11   3       71.87      143.86     43.54 o 
   1  12   3     2303.16     2187.67     86.78 o 
   2  12   3      841.43      799.99     35.33 o 
   3  12   3       68.17       19.30     16.56 o 
   4  12   3     1209.01     1129.35     50.32 o 
   5  12   3     1675.58     1758.74     66.83 o 
   6  12   3     1415.76     1421.01     72.16 o 
   7  12   3      261.15      314.19     29.26 o 
   8  12   3      248.57      238.79     42.86 o 
   9  12   3      705.55      726.54    123.11 o 
  10  12   3      547.92      571.04     52.13 o 
  11  12   3      589.38      595.90     57.36 o 
  12  12   3      224.03      174.84     39.95 o 
  13  12   3       58.31       92.17     37.61 o 
  14  12   3       98.24       66.41     39.27 o 
  15  12   3      134.22      185.94     45.60 o 
   0  13   3     2409.28     2293.04    140.04 o 
   1  13   3     1825.15     1834.58     76.96 o 
   2  13   3      915.91      888.94     40.86 o 
   3  13   3     1246.64     1244.40     62.95 o 
   4  13   3        0.13       -3.23     24.26 o 
   5  13   3       15.27        1.93     14.31 o 
   6  13   3      509.38      560.51     31.44 o 
   7  13   3      944.66     1116.04     60.64 o 
   8  13   3       35.91       68.45     26.64 o 
   9  13   3     1010.76     1143.69     79.45 o 
  10  13   3       87.96      173.73     33.44 o 
  11  13   3       47.53       66.63     32.45 o 
  12  13   3       33.80       16.65     43.21 o 
  13  13   3      243.44      285.24     45.94 o 
  14  13   3       17.89       29.52     38.44 o 
   1  14   3     2148.18     2180.09     87.40 o 
   2  14   3      109.00       84.65     20.16 o 
   3  14   3      269.19      285.78     26.72 o 
   4  14   3      128.77      113.55     34.09 o 
   5  14   3     1288.90     1298.01     72.61 o 
   6  14   3      110.37       90.71     23.71 o 
   7  14   3      953.46      941.28     45.05 o 
   8  14   3        4.66       42.68     24.58 o 
   9  14   3      669.31      707.88     55.73 o 
  10  14   3       77.66       98.08     61.50 o 
  11  14   3      963.18      968.12     74.33 o 
  12  14   3       42.62       52.15     36.20 o 
  13  14   3       24.29       -7.48     36.30 o 
  14  14   3       39.47       70.48     41.45 o 
   0  15   3       37.97       57.10     22.94 o 
   1  15   3     2622.06     2473.68    103.42 o 
   2  15   3      409.17      455.09     32.70 o 
   3  15   3     2439.04     2437.64    107.74 o 
   4  15   3      441.30      411.33     34.98 o 
   5  15   3      655.92      598.44     43.40 o 
   6  15   3       16.13       45.14     23.51 o 
   7  15   3     2145.12     1977.06    121.68 o 
   8  15   3       78.28       55.63     31.53 o 
   9  15   3      840.43      713.26     91.27 o 
  10  15   3       34.08       17.82     29.46 o 
  11  15   3       52.37       99.69     36.10 o 
  12  15   3       98.70      102.52     38.22 o 
  13  15   3      248.68      279.32     68.94 o 
  14  15   3       48.42       82.10     42.69 o 
   1  16   3     1594.18     1655.05     65.69 o 
   2  16   3      203.63      201.76     25.42 o 
   3  16   3      515.37      571.92     41.09 o 
   4  16   3      263.20      192.95     26.62 o 
   5  16   3     2039.49     2013.92    101.63 o 
   6  16   3       67.92      -26.15     62.56 o 
   7  16   3       14.76       60.79     30.16 o 
   8  16   3      555.90      499.87     79.74 o 
   9  16   3      252.22      355.06     44.72 o 
  10  16   3       55.80       64.12     35.37 o 
  11  16   3      751.22      926.16    104.60 o 
  12  16   3       27.70       35.16     56.28 o 
  13  16   3       41.65      108.61     62.84 o 
   0  17   3      678.07      608.66     49.17 o 
   1  17   3      730.98      779.30     41.77 o 
   2  17   3     1490.87     1487.56     74.83 o 
   3  17   3     1719.86     1680.36     80.56 o 
   4  17   3      124.02      135.94     25.52 o 
   5  17   3      169.67      161.58     27.45 o 
   6  17   3       40.33       25.80     29.40 o 
   7  17   3      979.26     1053.24     74.37 o 
   8  17   3       41.44       64.85     33.25 o 
   9  17   3      315.45      313.14     56.11 o 
  10  17   3      194.39      133.26     39.81 o 
  11  17   3      118.09       81.24     39.22 o 
  12  17   3        9.41       17.53     37.45 o 
  13  17   3      232.12      155.65     68.03 o 
   1  18   3      876.68      866.28     48.80 o 
   2  18   3      153.29      149.52     41.47 o 
   3  18   3       43.69       27.96     33.06 o 
   4  18   3       46.72       28.84     21.58 o 
   5  18   3     1252.19     1182.40     77.10 o 
   6  18   3       39.16       66.30     41.39 o 
   7  18   3      146.80       81.29     44.34 o 
   8  18   3      206.47      170.21     37.40 o 
   9  18   3      141.85      138.60     37.89 o 
  10  18   3      236.20      193.75     43.01 o 
  11  18   3      428.94      479.39     55.19 o 
  12  18   3       64.21      106.55     42.79 o 
  13  18   3       48.18      141.74     67.42 o 
   0  19   3      323.26      371.16     58.44 o 
   1  19   3      208.67      232.23     39.52 o 
   2  19   3      106.96      103.10     24.44 o 
   3  19   3     1631.57     1497.72     83.84 o 
   4  19   3      150.88      166.92     37.65 o 
   5  19   3      122.75      155.84     33.91 o 
   6  19   3       64.98       23.20     32.71 o 
   7  19   3      763.03      798.20     62.37 o 
   8  19   3       31.89       88.52     36.13 o 
   9  19   3      707.79      638.33     62.43 o 
  10  19   3       91.71       62.64     40.77 o 
  11  19   3       30.76       46.52     39.50 o 
  12  19   3       25.70       42.60     62.62 o 
   1  20   3     1400.85     1394.03     73.04 o 
   2  20   3       66.20       72.83     23.54 o 
   3  20   3      218.99      191.02     29.52 o 
   4  20   3       13.23       -4.45     30.37 o 
   5  20   3      507.66      570.82     54.53 o 
   6  20   3       58.93       57.39     46.32 o 
   7  20   3      296.31      411.32     47.58 o 
   8  20   3        4.34       20.54     37.06 o 
   9  20   3      528.48      576.69    141.19 o 
  10  20   3       35.45       33.29     42.16 o 
  11  20   3      206.95      257.16     47.02 o 
  12  20   3       15.15      -25.39     61.21 o 
   0  21   3      241.16      262.85     55.98 o 
   1  21   3      725.26      830.04     71.31 o 
   2  21   3       89.07       47.14     34.93 o 
   3  21   3     1416.32     1410.77     95.63 o 
   4  21   3      162.23      104.82    105.92 o 
   5  21   3        9.80       -8.00     31.98 o 
   6  21   3       77.31       46.73     67.97 o 
   7  21   3      317.32      379.44     47.65 o 
   8  21   3        9.34      -11.08     36.57 o 
   9  21   3      306.13      270.49     49.40 o 
  10  21   3       61.13       36.89     40.91 o 
  11  21   3        6.76       -4.62     62.53 o 
   1  22   3      324.26      258.59     40.79 o 
   2  22   3      301.28      300.70     33.66 o 
   3  22   3      112.35      196.92     59.80 o 
   4  22   3       18.17      -39.97     31.38 o 
   5  22   3      559.43      588.18    110.13 o 
   6  22   3       62.45       84.71     38.21 o 
   7  22   3      123.09       94.18     37.97 o 
   8  22   3      177.49      205.52     46.68 o 
   9  22   3      178.43      119.44     75.89 o 
  10  22   3       34.09      103.11     71.47 o 
  11  22   3      247.95      279.09     80.18 o 
   0  23   3      258.15      245.38     60.64 o 
   1  23   3      224.07      236.84     41.21 o 
   2  23   3       68.73       92.66     35.85 o 
   3  23   3      659.43      728.97     63.65 o 
   4  23   3      219.98      315.49     46.72 o 
   5  23   3       34.49       64.01     37.36 o 
   6  23   3      182.34       76.93     38.32 o 
   7  23   3       90.39       51.94     38.80 o 
   8  23   3        8.08        9.74     77.85 o 
   9  23   3      211.86      128.02     44.07 o 
  10  23   3       31.90       45.59     64.91 o 
   1  24   3      313.02      314.16     44.79 o 
   2  24   3      112.84      190.37     41.55 o 
   3  24   3        0.88       -7.26     34.20 o 
   4  24   3       85.75      100.50     39.92 o 
   5  24   3      450.54      561.16     63.50 o 
   6  24   3       70.37       85.41     41.64 o 
   7  24   3       29.59      -16.66     71.05 o 
   8  24   3       86.49       59.94     63.50 o 
   9  24   3       29.01       38.11     68.08 o 
   0  25   3       41.77       32.52     51.88 o 
   1  25   3       66.49       14.16     36.04 o 
   2  25   3       27.10       32.71     57.91 o 
   3  25   3      284.71      240.03     45.64 o 
   4  25   3      109.97       20.41     38.50 o 
   5  25   3      106.23      120.57     41.85 o 
   6  25   3      196.63      206.51     45.73 o 
   7  25   3      189.35      201.37     48.10 o 
   8  25   3       17.16       23.59     64.78 o 
   1  26   3       50.78      -34.43     36.52 o 
   2  26   3      229.00      239.58     46.07 o 
   3  26   3        8.89       11.71     44.51 o 
   4  26   3       50.90       81.74     40.81 o 
   5  26   3      512.63      565.22     66.85 o 
   6  26   3       27.38      -16.37     41.12 o 
   7  26   3       54.12       84.32     44.87 o 
   0  27   3      113.56       38.86     56.64 o 
   1  27   3      246.18      248.14     75.10 o 
   2  27   3       18.21      -20.19     37.57 o 
   3  27   3       96.35       47.48     43.31 o 
   4  27   3      129.97      137.52     46.71 o 
   5  27   3       93.67       78.59     88.06 o 
   6  27   3       99.67       45.43     40.71 o 
   1  28   3       48.01       37.06     41.97 o 
   2  28   3       93.32       67.70     42.19 o 
   3  28   3       14.84       43.67     42.23 o 
   4  28   3      115.28      231.83    124.49 o 
   5  28   3       68.44       55.73     43.35 o 
   0  29   3       40.38       85.37     63.37 o 
   1  29   3       29.14       41.61     43.55 o 
   2  29   3       10.66       -7.65     40.86 o 
   3  29   3       41.62       -6.83     53.78 o 
   2   0   4     3367.81     3379.73    251.72 o 
   4   0   4     7858.20     7640.56    526.49 o 
   6   0   4     1316.09     1170.57     55.57 o 
   8   0   4      387.36      451.60     78.40 o 
  14   0   4      537.96      567.11     89.73 o 
   1   1   4      158.78      178.26     17.42 o 
   2   1   4     6304.94     6139.59    290.63 o 
   3   1   4      254.89      352.62     24.75 o 
   4   1   4     1156.25     1180.21     57.85 o 
   5   1   4       51.34       41.91      9.11 o 
   6   1   4      500.87      504.60     22.92 o 
   7   1   4      447.92      423.81     22.60 o 
   8   1   4     7264.09     7012.53    310.54 o 
   9   1   4      467.04      425.00     38.67 o 
  12   1   4      449.05      345.63     65.00 o 
  13   1   4        4.08        8.01     50.61 o 
  14   1   4      841.71      800.32     78.35 o 
  15   1   4       22.66        7.20     45.54 o 
   1   2   4       11.32        4.18     15.67 o 
   2   2   4     1383.49     1153.89     73.41 o 
   3   2   4      545.05      549.63     33.90 o 
   4   2   4     3388.43     3316.16    140.63 o 
   5   2   4      950.63      896.54     34.80 o 
   6   2   4     1509.73     1502.83     54.05 o 
   7   2   4      102.63      122.30     18.97 o 
   8   2   4       30.57       43.85     19.64 o 
   9   2   4        3.85       23.11     18.45 o 
  12   2   4      520.10      528.52     80.84 o 
  13   2   4        0.16       -0.57     54.52 o 
  14   2   4      109.45      147.68     46.94 o 
  15   2   4       10.86       10.11     52.35 o 
   1   3   4      382.77      199.83     27.15 o 
   2   3   4     1670.57     1533.57     94.84 o 
   3   3   4      645.51      804.11     38.82 o 
   4   3   4     5232.85     5230.08    213.05 o 
   5   3   4      389.43      373.08     17.80 o 
   6   3   4     1670.03     1756.95     73.06 o 
   7   3   4     1746.05     1665.42     82.74 o 
   8   3   4     2301.29     2201.22    112.16 o 
   9   3   4     1333.83     1455.34     98.17 o 
  10   3   4      453.52      373.00     50.74 o 
  11   3   4       39.22       78.24     50.43 o 
  12   3   4      265.60      325.96     67.73 o 
  13   3   4      108.09      157.67     59.45 o 
  14   3   4      314.29      415.03     57.26 o 
  15   3   4       80.89      112.19     49.57 o 
   1   4   4      671.47      584.97     41.99 o 
   2   4   4     3696.16     3291.02    131.77 o 
   3   4   4     5115.44     4871.54    265.67 o 
   4   4   4     2542.38     2540.33    125.57 o 
   5   4   4      265.86      295.66     19.51 o 
   6   4   4     5018.47     4984.01    219.27 o 
   7   4   4        6.95       -3.45     20.41 o 
   8   4   4        1.55       -4.52     54.41 o 
   9   4   4       47.90       22.83     20.07 o 
  10   4   4      627.08      620.98     50.15 o 
  11   4   4       85.71      115.62     29.05 o 
  12   4   4      156.87      180.16     59.10 o 
  13   4   4      397.51      438.92     75.91 o 
  14   4   4      218.89      161.42     67.77 o 
  15   4   4       10.51        2.71     67.79 o 
   1   5   4     1269.21     1408.78     54.02 o 
   2   5   4     3376.98     3525.15    131.42 o 
   3   5   4      728.09      735.36     49.60 o 
   4   5   4     1961.01     1850.44    105.41 o 
   5   5   4     1328.38     1441.68    111.93 o 
   6   5   4     3184.60     2820.97    163.51 o 
   7   5   4      828.53      681.49     55.11 o 
   8   5   4      786.02      755.58     55.66 o 
   9   5   4      485.21      504.30     47.47 o 
  10   5   4     1083.62     1045.41     71.42 o 
  11   5   4      364.76      403.67     42.89 o 
  12   5   4      527.37      766.28     86.91 o 
  13   5   4      146.27      162.43     62.89 o 
  14   5   4      277.36      239.22     70.81 o 
  15   5   4      114.89       87.92     48.86 o 
   0   6   4     6327.86     6207.41    340.69 o 
   1   6   4      825.69      837.00     37.24 o 
   2   6   4      105.04      110.18     16.27 o 
   3   6   4      540.17      497.85     29.74 o 
   4   6   4      535.80      544.93     27.64 o 
   5   6   4       96.25       89.24     22.18 o 
   6   6   4     4838.92     4755.75    250.61 o 
   7   6   4      259.26      224.52     32.51 o 
   8   6   4       49.53       41.73     26.17 o 
   9   6   4      173.87      149.72     31.44 o 
  10   6   4     1416.71     1389.08     86.13 o 
  11   6   4       13.18       -3.04     27.23 o 
  12   6   4      183.64      178.49     38.18 o 
  13   6   4      150.40      169.73     61.30 o 
  14   6   4       81.65       35.29     59.14 o 
  15   6   4        6.28       24.49     47.03 o 
   1   7   4     1905.77     1790.21     72.06 o 
   2   7   4     4465.74     4371.88    167.00 o 
   3   7   4      121.06       94.54     14.86 o 
   4   7   4     1306.77     1271.44     80.87 o 
   5   7   4     2731.99     2555.73    145.06 o 
   6   7   4     1113.49      987.84     71.38 o 
   7   7   4       60.64       49.76     20.58 o 
   8   7   4      349.08      388.74     34.05 o 
   9   7   4      146.46      255.06     51.29 o 
  10   7   4     1128.73     1115.45     75.38 o 
  11   7   4      746.16      692.11     56.47 o 
  12   7   4      411.03      476.80     50.51 o 
  13   7   4       10.84      -28.51     32.37 o 
  14   7   4      123.11       82.51     61.39 o 
  15   7   4       56.21       28.96     64.65 o 
   0   8   4     5763.34     5189.48    264.40 o 
   1   8   4      427.19      412.03     26.19 o 
   2   8   4      180.55      217.29     18.64 o 
   3   8   4      520.65      599.63     32.90 o 
   4   8   4      981.43      996.44     63.47 o 
   5   8   4     1435.29     1247.43     83.31 o 
   6   8   4     2357.15     2330.45    104.37 o 
   7   8   4      999.91      997.29     56.29 o 
   8   8   4       91.39       80.90     22.17 o 
   9   8   4      131.19       68.89     29.07 o 
  10   8   4      806.80      855.42     63.86 o 
  11   8   4       81.69       43.18     39.54 o 
  12   8   4      308.06      370.21     45.02 o 
  13   8   4      157.21      218.80     76.44 o 
  14   8   4        2.98        2.29     54.04 o 
  15   8   4       26.35       27.02     60.90 o 
   1   9   4      805.49      956.57     38.38 o 
   2   9   4      983.92      906.50     43.71 o 
   3   9   4      188.67      173.01     17.13 o 
   4   9   4      127.57      140.76     19.15 o 
   5   9   4     2857.70     2633.66    126.01 o 
   6   9   4      100.01       82.15     20.10 o 
   7   9   4       37.01       29.84     23.88 o 
   8   9   4      908.96      886.62     51.24 o 
   9   9   4      213.29      290.60     36.17 o 
  10   9   4       89.13       31.92     30.15 o 
  11   9   4     1191.77     1302.11     86.75 o 
  12   9   4      202.18      249.86     40.85 o 
  13   9   4       17.94       -4.99     34.63 o 
  14   9   4       97.15      206.62     43.08 o 
  15   9   4       83.48       16.72     60.38 o 
   0  10   4      815.23      899.02     68.98 o 
   1  10   4     2326.52     2390.53     98.63 o 
   2  10   4      620.43      630.97     33.18 o 
   3  10   4     1347.86     1222.86     50.11 o 
   4  10   4     1434.20     1427.26     66.62 o 
   5  10   4     1248.23     1389.86     67.06 o 
   6  10   4      398.26      443.70     32.01 o 
   7  10   4     1121.64     1234.04     64.72 o 
   8  10   4       75.98       53.66     44.78 o 
   9  10   4      346.10      353.91     39.30 o 
  10  10   4      362.54      321.26     42.40 o 
  11  10   4      134.15      155.15     34.86 o 
  12  10   4      287.68      275.10     44.11 o 
  13  10   4       71.49       45.17     36.18 o 
  14  10   4       84.95       57.64     39.18 o 
   1  11   4     2114.31     1997.96     80.15 o 
   2  11   4      753.53      722.03     37.25 o 
   3  11   4       25.77        1.68     16.51 o 
   4  11   4       54.25       53.75     19.29 o 
   5  11   4     2619.46     2602.96    148.60 o 
   6  11   4       52.57       63.36     27.83 o 
   7  11   4      148.87      145.72     24.88 o 
   8  11   4     1443.04     1446.77     90.18 o 
   9  11   4      194.59      245.73     33.95 o 
  10  11   4       33.86       24.79     29.65 o 
  11  11   4      782.44      925.00     67.04 o 
  12  11   4       38.60       59.98     36.33 o 
  13  11   4        3.87      -39.10     32.68 o 
  14  11   4       86.02      152.65     44.43 o 
   0  12   4       53.45       17.25     24.18 o 
   1  12   4      283.82      256.49     22.07 o 
   2  12   4      683.53      686.83     52.28 o 
   3  12   4     4193.60     4051.74    175.13 o 
   4  12   4     1935.69     1877.49     90.34 o 
   5  12   4      236.50      230.69     28.37 o 
   6  12   4      471.09      377.78     42.96 o 
   7  12   4      904.37      910.45     68.32 o 
   8  12   4       91.32      107.43     28.35 o 
   9  12   4      385.88      372.07     42.17 o 
  10  12   4      223.94      276.93     39.93 o 
  11  12   4       62.63        2.60     31.89 o 
  12  12   4      383.58      357.25     46.28 o 
  13  12   4      388.49      492.58     88.54 o 
  14  12   4       16.99       -8.65     59.78 o 
   1  13   4      916.11      882.02     44.18 o 
   2  13   4      415.72      418.47     27.29 o 
   3  13   4      250.03      281.54     29.45 o 
   4  13   4      209.72      232.87     27.70 o 
   5  13   4     1201.59     1160.96     64.84 o 
   6  13   4       26.79       35.08     25.76 o 
   7  13   4      475.35      400.63     65.17 o 
   8  13   4      703.01      742.61     83.66 o 
   9  13   4      620.66      690.55     84.54 o 
  10  13   4       24.96       -0.66     46.47 o 
  11  13   4      497.86      501.41     73.36 o 
  12  13   4       22.69       13.12     34.44 o 
  13  13   4      148.93      125.07     44.91 o 
  14  13   4      105.28      125.22     90.35 o 
   0  14   4      274.88      338.78     34.01 o 
   1  14   4      307.65      303.37     22.79 o 
   2  14   4      197.19      134.90     25.69 o 
   3  14   4     4436.16     4134.17    186.37 o 
   4  14   4      582.85      565.49     40.33 o 
   5  14   4       15.76      -11.72     32.52 o 
   6  14   4       21.70       12.06     22.44 o 
   7  14   4      300.77      383.31     46.07 o 
   8  14   4       15.45       23.24     40.27 o 
   9  14   4      488.57      445.39     72.79 o 
  10  14   4      239.66      378.15     67.64 o 
  11  14   4        6.24       47.22     51.14 o 
  12  14   4       48.02       40.09     53.25 o 
  13  14   4      395.74      377.49     74.72 o 
   1  15   4     1585.98     1564.48     66.94 o 
   2  15   4      199.78      159.01     24.81 o 
   3  15   4      463.64      445.06     37.63 o 
   4  15   4       55.00       74.70     25.78 o 
   5  15   4      218.36      228.98     36.66 o 
   6  15   4       27.97        6.25     27.72 o 
   7  15   4      798.70      687.59     60.16 o 
   8  15   4       93.38      142.47     69.93 o 
   9  15   4      477.02      411.64     68.52 o 
  10  15   4       24.66       -9.24     49.02 o 
  11  15   4      147.46      103.06     56.42 o 
  12  15   4        7.46       58.18     55.93 o 
  13  15   4       77.27      174.44     63.94 o 
   0  16   4      348.40      414.92     65.42 o 
   1  16   4      296.11      345.12     29.59 o 
   2  16   4      361.05      405.52     34.78 o 
   3  16   4     2074.37     2251.84    105.34 o 
   4  16   4      328.99      350.72     34.03 o 
   5  16   4        7.07       16.23     23.83 o 
   6  16   4      165.28      159.65     34.01 o 
   7  16   4      709.18      636.95     89.57 o 
   8  16   4       35.92        3.02     32.21 o 
   9  16   4      578.26      608.07     59.06 o 
  10  16   4       16.35      -12.81     34.81 o 
  11  16   4       43.11       34.19     55.18 o 
  12  16   4       16.54       13.69     54.79 o 
  13  16   4      420.50      469.46     83.13 o 
   1  17   4     1266.02     1337.09     80.82 o 
   2  17   4        1.75       -3.69     20.76 o 
   3  17   4       23.49       42.76     23.74 o 
   4  17   4      153.57       90.56     26.30 o 
   5  17   4      792.94      816.44     65.22 o 
   6  17   4       48.22      138.31     61.50 o 
   7  17   4      400.10      413.48     46.49 o 
   8  17   4       86.85       87.59     36.41 o 
   9  17   4      447.89      453.48     51.67 o 
  10  17   4      306.53      241.94     47.05 o 
  11  17   4      229.58      179.59     72.76 o 
  12  17   4      180.04      277.17     48.57 o 
   0  18   4      442.17      450.71     65.66 o 
   1  18   4     1432.54     1402.90     74.55 o 
   2  18   4      608.79      601.64     42.84 o 
   3  18   4     1324.47     1318.48     70.81 o 
   4  18   4      106.13       86.44     26.01 o 
   5  18   4      103.02       53.17     32.42 o 
   6  18   4       52.74       19.56     32.06 o 
   7  18   4      507.71      518.24     54.27 o 
   8  18   4       26.17       14.26     34.92 o 
   9  18   4      439.41      502.52     53.72 o 
  10  18   4       23.42        7.06     37.42 o 
  11  18   4       12.49      -56.87     38.54 o 
  12  18   4        3.84       19.12     41.04 o 
   1  19   4      758.41      808.06     60.79 o 
   2  19   4       17.09       38.49     24.52 o 
   3  19   4       26.23       40.44     24.11 o 
   4  19   4      133.87      197.43     39.22 o 
   5  19   4      876.01      925.69     72.92 o 
   6  19   4       11.19       49.20     33.92 o 
   7  19   4       91.20       51.87     44.05 o 
   8  19   4       29.72       53.99     79.48 o 
   9  19   4       78.35      149.22     43.48 o 
  10  19   4      104.69       79.49     42.61 o 
  11  19   4      393.23      510.08     60.22 o 
   0  20   4       11.60       -4.49     44.05 o 
   1  20   4      815.32      858.77     69.48 o 
   2  20   4      171.20      170.16     38.63 o 
   3  20   4      331.38      413.44     40.21 o 
   4  20   4       76.79       46.75     34.21 o 
   5  20   4       88.42       67.58     33.97 o 
   6  20   4       25.80      117.98     38.59 o 
   7  20   4      402.20      429.70     53.08 o 
   8  20   4        2.86       18.73     37.60 o 
   9  20   4      145.77      241.03     64.32 o 
  10  20   4       52.28       28.18     43.52 o 
  11  20   4       19.32        3.10     41.09 o 
   1  21   4      470.97      449.38     62.95 o 
   2  21   4       37.01       54.87     42.91 o 
   3  21   4       43.59       49.67     38.95 o 
   4  21   4       91.42      140.99     37.60 o 
   5  21   4      756.67      806.86     69.39 o 
   6  21   4       16.58       31.94     38.07 o 
   7  21   4       14.83      -23.28     37.89 o 
   8  21   4       13.55        0.30     39.30 o 
   9  21   4      109.94      118.29     45.54 o 
  10  21   4       28.49       97.74     47.11 o 
   0  22   4     1310.07     1264.88    120.93 o 
   1  22   4      289.66      326.11     45.40 o 
   2  22   4       55.30       10.16     35.59 o 
   3  22   4      204.86      217.10     43.59 o 
   4  22   4      183.70      107.40     38.26 o 
   5  22   4       87.49       49.87     48.74 o 
   6  22   4       88.78       74.79     41.26 o 
   7  22   4      254.08      185.32     46.38 o 
   8  22   4        7.43       11.61     40.98 o 
   9  22   4      243.75      314.36     51.60 o 
  10  22   4       24.48       61.80     45.21 o 
   1  23   4      654.23      623.40     60.67 o 
   2  23   4       52.65       26.11     38.84 o 
   3  23   4       25.31       28.13     37.25 o 
   4  23   4      151.12      176.73     41.42 o 
   5  23   4      305.00      263.79     48.22 o 
   6  23   4      199.10      245.58     48.42 o 
   7  23   4       84.15       79.73     44.29 o 
   8  23   4       18.38      -23.71     40.43 o 
   9  23   4       44.41       46.30     53.27 o 
   0  24   4      812.16      879.42    103.94 o 
   1  24   4      207.51      201.11     44.29 o 
   2  24   4       16.45       66.18     39.94 o 
   3  24   4      254.81      254.13     72.35 o 
   4  24   4       24.20       -8.75     38.52 o 
   5  24   4        3.44      -22.92     79.63 o 
   6  24   4      135.43      139.66     46.99 o 
   7  24   4       76.86       88.63     44.76 o 
   8  24   4       37.60       -7.74     44.90 o 
   1  25   4      405.14      378.26     53.89 o 
   2  25   4      129.47      145.47     44.17 o 
   3  25   4      110.26       50.89     41.48 o 
   4  25   4      105.02      127.49     43.02 o 
   5  25   4       24.26       17.96     42.29 o 
   6  25   4        9.33      -52.80     40.44 o 
   7  25   4      151.43      175.74     51.18 o 
   0  26   4      139.56      116.00     63.15 o 
   1  26   4       17.03      -53.99     40.60 o 
   2  26   4        9.09       22.83     41.48 o 
   3  26   4      244.21      275.61     51.90 o 
   4  26   4        8.69      -36.41     40.62 o 
   5  26   4       22.70      -23.98     62.03 o 
   6  26   4      145.48      128.20     47.38 o 
   1  27   4      242.21      265.94     51.06 o 
   2  27   4      160.47      100.26     76.97 o 
   3  27   4        9.33       60.33     59.34 o 
   4  27   4       29.71       17.36     50.94 o 
   5  27   4       16.15       17.47     45.80 o 
   0  28   4        9.57        5.94     61.39 o 
   1  28   4       30.09      -21.92     68.67 o 
   2  28   4      138.51      218.79     69.84 o 
   3  28   4       81.01      118.26     47.89 o 
   2   0   5     2440.63     2160.23    170.61 o 
   4   0   5     5847.37     5840.22    393.68 o 
   6   0   5     1679.08     1904.82    162.91 o 
   8   0   5      343.30      337.70     65.92 o 
  14   0   5       84.06       12.37     63.85 o 
   1   1   5      321.29      268.37     25.57 o 
   2   1   5      619.88      546.12     42.72 o 
   3   1   5      395.64      448.40     30.76 o 
   4   1   5      741.07      714.61     43.99 o 
   5   1   5      120.95      156.45     13.95 o 
   6   1   5     2763.85     2688.82    142.72 o 
   7   1   5        3.41       78.39     29.44 o 
   8   1   5      232.17      151.16     34.65 o 
  13   1   5       22.46       96.29     64.16 o 
  14   1   5        4.36      -39.27    106.54 o 
  15   1   5       15.68      -14.71     46.70 o 
   1   2   5       85.01       76.59     15.69 o 
   2   2   5     3947.21     3901.07    202.35 o 
   3   2   5        3.14        7.62     12.86 o 
   4   2   5     2402.16     2186.12    117.82 o 
   5   2   5      627.99      588.80     36.03 o 
   6   2   5      523.88      458.70     31.08 o 
   7   2   5      275.60      228.17     28.71 o 
   8   2   5     1229.79     1226.13     77.87 o 
  13   2   5       29.68       24.12     60.42 o 
  14   2   5      252.88      211.27     71.47 o 
  15   2   5       15.60      -53.47     45.12 o 
   0   3   5     5115.43     5101.57    339.77 o 
   1   3   5      836.79      784.72     69.00 o 
   2   3   5      931.59      912.09     57.59 o 
   3   3   5       64.84       70.09     16.40 o 
   4   3   5      978.52      873.44     57.58 o 
   5   3   5      292.89      283.28     30.81 o 
   6   3   5     1366.37     1429.08     91.03 o 
   7   3   5      623.02      650.76     51.29 o 
   8   3   5       18.51       -7.41     21.04 o 
  12   3   5      471.74      485.87     79.70 o 
  13   3   5       33.56       64.73     61.48 o 
  14   3   5       46.34      116.48     66.54 o 
  15   3   5       53.95      -12.54     47.92 o 
   1   4   5      634.58      500.66     57.34 o 
   2   4   5     4207.46     4060.99    169.49 o 
   3   4   5      163.40      160.91     32.12 o 
   4   4   5      989.13      982.43     67.86 o 
   5   4   5     1609.04     1571.96     91.54 o 
   6   4   5       17.06       16.99     21.72 o 
   7   4   5       10.79      -33.32     19.94 o 
   8   4   5     2757.14     2801.84    187.29 o 
   9   4   5       37.79       48.63     32.39 o 
  12   4   5      141.69      183.55     62.49 o 
  13   4   5       75.16      -10.74     56.94 o 
  14   4   5      390.06      436.50     82.95 o 
  15   4   5       17.77       -2.42     45.77 o 
   0   5   5     1168.83     1175.68     66.42 o 
   1   5   5     1582.03     1486.63     69.80 o 
   2   5   5     1949.05     1829.75     84.68 o 
   3   5   5       89.04       67.41     29.75 o 
   4   5   5     3659.25     3488.43    183.99 o 
   5   5   5       32.39        8.01     21.05 o 
   6   5   5      658.87      665.38     53.27 o 
   7   5   5      629.19      552.17     49.10 o 
   8   5   5       16.05       71.60     32.34 o 
   9   5   5      343.75      258.49     46.65 o 
  11   5   5       23.95       47.39     50.26 o 
  12   5   5      494.25      337.35     73.05 o 
  13   5   5       35.76       66.67     57.03 o 
  14   5   5      117.13      116.84     67.86 o 
   1   6   5      594.47      554.75     29.34 o 
   2   6   5     3151.58     3080.59    142.35 o 
   3   6   5      225.22      252.23     22.19 o 
   4   6   5      969.85      959.56     52.13 o 
   5   6   5      352.42      268.26     33.54 o 
   6   6   5      185.20      234.42     30.25 o 
   7   6   5      343.69      405.23     38.88 o 
   8   6   5     2645.41     2557.92    189.80 o 
   9   6   5      298.72      325.91     50.17 o 
  10   6   5       87.49      134.70     32.22 o 
  11   6   5      274.31      265.09     64.87 o 
  12   6   5       21.80       32.04     55.18 o 
  13   6   5       28.41      -48.45     52.72 o 
  14   6   5      428.25      382.06     84.84 o 
   0   7   5     2452.08     2354.82    154.24 o 
   1   7   5      176.83      160.79     16.79 o 
   2   7   5     1722.22     1705.55     68.37 o 
   3   7   5     1541.75     1507.87     75.03 o 
   4   7   5     1449.47     1390.05     85.77 o 
   5   7   5       41.21       54.61     24.05 o 
   6   7   5      715.50      624.72     51.04 o 
   7   7   5      154.49       68.67     27.28 o 
   8   7   5        5.87       27.81     32.74 o 
   9   7   5      401.38      528.14     47.68 o 
  10   7   5      471.70      577.43     49.88 o 
  11   7   5       72.54       76.06     33.73 o 
  12   7   5      458.21      757.75     87.22 o 
  13   7   5      120.30       40.27     58.92 o 
  14   7   5      163.07      284.68     74.77 o 
   1   8   5     1648.95     1571.42     64.10 o 
   2   8   5     1487.31     1389.62     56.14 o 
   3   8   5      157.97      126.64     18.70 o 
   4   8   5      888.17      823.40     70.15 o 
   5   8   5      877.52      876.63     61.62 o 
   6   8   5      546.79      669.97     51.86 o 
   7   8   5     1164.29     1032.64     70.58 o 
   8   8   5      729.19      865.96     62.85 o 
   9   8   5      844.53      774.53     56.77 o 
  10   8   5       60.32       42.54     41.45 o 
  11   8   5       29.25        6.67     32.41 o 
  12   8   5       68.43      -23.46     50.48 o 
  13   8   5       31.56       45.68     57.21 o 
  14   8   5      223.26      275.08     75.82 o 
   0   9   5     2463.14     2420.65    147.57 o 
   1   9   5      110.86      112.68     17.10 o 
   2   9   5      388.22      362.32     24.53 o 
   3   9   5     3463.69     3438.56    148.49 o 
   4   9   5      518.99      508.40     45.36 o 
   5   9   5      543.84      462.95     44.76 o 
   6   9   5     1634.66     1624.61     75.22 o 
   7   9   5      441.13      400.12     39.74 o 
   8   9   5       50.24       -9.46     25.39 o 
   9   9   5      813.60      772.46     57.95 o 
  10   9   5      602.83      635.61     53.89 o 
  11   9   5       15.25       15.48     31.82 o 
  12   9   5      130.91       75.21     37.74 o 
  13   9   5      363.80      459.12     79.17 o 
  14   9   5       14.57        0.48     56.72 o 
   1  10   5     1246.44     1134.40     51.97 o 
   2  10   5      751.33      741.55     37.95 o 
   3  10   5      232.71      240.13     42.42 o 
   4  10   5      759.05      826.75     53.00 o 
   5  10   5      209.41      207.96     33.50 o 
   6  10   5      428.55      402.70     41.27 o 
   7  10   5     1339.68     1514.44    124.98 o 
   8  10   5      204.26      141.66     43.61 o 
   9  10   5      577.53      774.38     59.47 o 
  10  10   5      123.16       52.89     32.57 o 
  11  10   5       40.56       50.51     32.87 o 
  12  10   5      202.57      345.68     47.58 o 
  13  10   5       38.84      128.45     60.55 o 
  14  10   5       14.51        9.73     60.24 o 
   0  11   5     2476.17     2484.12    138.69 o 
   1  11   5      206.01      166.47     20.67 o 
   2  11   5      158.81      187.47     25.27 o 
   3  11   5     1765.69     1773.03     88.67 o 
   4  11   5       11.97        4.01     22.36 o 
   5  11   5        8.58       -2.17     24.48 o 
   6  11   5      615.33      599.80     49.90 o 
   7  11   5      319.76      287.45     54.35 o 
   8  11   5        8.43       84.23     42.20 o 
   9  11   5      402.81      471.00     68.52 o 
  10  11   5      225.96      200.67     56.99 o 
  11  11   5       78.33      130.79     54.57 o 
  12  11   5       65.79      160.76     56.02 o 
  13  11   5      286.59      271.21     61.78 o 
   1  12   5     1301.17     1350.30     55.67 o 
   2  12   5      434.66      480.40     37.97 o 
   3  12   5      909.73      860.90     51.22 o 
   4  12   5      280.94      284.48     30.52 o 
   5  12   5     2234.19     2212.03    108.26 o 
   6  12   5      274.24      319.57     50.48 o 
   7  12   5      279.59      196.36     51.58 o 
   8  12   5       69.84       52.76     42.82 o 
   9  12   5       83.17       33.66     44.14 o 
  10  12   5      305.25      367.72     68.39 o 
  11  12   5      266.96      174.13     59.14 o 
  12  12   5      144.51       84.98     51.66 o 
  13  12   5        4.38       32.26     50.39 o 
   0  13   5     1939.07     2075.13    116.38 o 
   1  13   5     1531.16     1576.23     76.97 o 
   2  13   5      188.66      223.20     27.60 o 
   3  13   5      518.02      445.85     38.07 o 
   4  13   5      104.79      109.41     25.12 o 
   5  13   5      509.61      492.16     39.32 o 
   6  13   5      877.10      857.93     65.47 o 
   7  13   5     1750.01     1491.42    142.32 o 
   8  13   5        6.51      -23.94     40.84 o 
   9  13   5      714.57      600.16     78.73 o 
  10  13   5      109.49      136.95     53.51 o 
  11  13   5      169.40      251.72     62.49 o 
  12  13   5        7.90       19.71     51.36 o 
  13  13   5      129.25       84.32     60.99 o 
   1  14   5      950.65      904.24     52.48 o 
   2  14   5      212.56      195.83     27.83 o 
   3  14   5        1.89      -19.54     20.80 o 
   4  14   5      224.78      225.73     33.55 o 
   5  14   5     1574.44     1507.74     80.13 o 
   6  14   5      339.66      270.16     41.09 o 
   7  14   5      266.02      284.33     42.72 o 
   8  14   5       31.46      -11.93     43.43 o 
   9  14   5       29.84       -4.44     44.93 o 
  10  14   5       51.24       50.83     51.66 o 
  11  14   5      515.55      605.70     86.12 o 
  12  14   5       52.49      179.63     59.80 o 
  13  14   5       60.05        4.22     53.82 o 
   0  15   5       97.78      140.56     46.56 o 
   1  15   5     1458.34     1355.17     72.27 o 
   2  15   5       51.97       40.70     22.39 o 
   3  15   5      301.83      307.59     40.78 o 
   4  15   5      245.39      206.78     29.32 o 
   5  15   5      259.75      310.85     42.97 o 
   6  15   5      173.79      187.07     38.86 o 
   7  15   5      667.23      603.90     56.50 o 
   8  15   5       51.01       84.31     66.49 o 
   9  15   5      344.81      405.86     51.24 o 
  10  15   5       38.98       61.78     57.03 o 
  11  15   5       58.26       67.29     56.11 o 
  12  15   5       32.00       66.85     57.08 o 
   1  16   5      473.85      531.59     49.59 o 
   2  16   5      232.55      303.20     34.79 o 
   3  16   5      138.28      155.00     28.94 o 
   4  16   5       53.94       50.77     26.18 o 
   5  16   5     1430.68     1412.88     93.10 o 
   6  16   5       55.73       35.68     31.42 o 
   7  16   5       46.80       -9.29     31.26 o 
   8  16   5      141.32       91.56     55.12 o 
   9  16   5      106.28      112.30     41.34 o 
  10  16   5        7.84        9.31     43.17 o 
  11  16   5      458.81      426.94     55.37 o 
  12  16   5       65.30       93.69     60.77 o 
   0  17   5      306.83      351.65     62.67 o 
   1  17   5      414.94      502.06     50.98 o 
   2  17   5      335.45      334.30     32.85 o 
   3  17   5     1309.49     1308.26     70.20 o 
   4  17   5      149.71      230.20    100.22 o 
   5  17   5      108.00      129.11     37.51 o 
   6  17   5       19.47       33.51     32.89 o 
   7  17   5      672.39      666.01     62.55 o 
   8  17   5       32.19       26.67     40.02 o 
   9  17   5      544.35      408.19     78.86 o 
  10  17   5       33.49        8.76     39.02 o 
  11  17   5       34.58       18.00     40.98 o 
   1  18   5      649.04      612.16     91.58 o 
   2  18   5       45.18       35.40     33.37 o 
   3  18   5      167.75      212.46     32.00 o 
   4  18   5      112.69      126.70     36.19 o 
   5  18   5      852.14      873.44     70.50 o 
   6  18   5       54.93      -22.76     35.11 o 
   7  18   5      222.87      213.37     55.38 o 
   8  18   5      195.47      191.20     44.00 o 
   9  18   5      209.39      229.55     47.50 o 
  10  18   5       33.00       59.90     42.38 o 
  11  18   5      121.11      192.02     49.15 o 
   0  19   5      445.44      532.43     77.10 o 
   1  19   5       45.43       66.67     33.96 o 
   2  19   5       89.21       99.03     37.43 o 
   3  19   5     1145.82     1111.50     81.50 o 
   4  19   5       31.99       40.70     34.16 o 
   5  19   5      145.59      192.81     42.03 o 
   6  19   5      112.56       98.26     59.23 o 
   7  19   5      227.43      236.81     48.16 o 
   8  19   5       65.19       44.87     43.54 o 
   9  19   5      273.93      256.67     51.38 o 
  10  19   5       12.22      -42.97     39.95 o 
   1  20   5      324.43      437.71     51.10 o 
   2  20   5       11.11        3.30     34.53 o 
   3  20   5      140.89      123.65     38.61 o 
   4  20   5       68.06       76.02     45.48 o 
   5  20   5      197.57      144.59     42.14 o 
   6  20   5       47.17       92.26     41.33 o 
   7  20   5      545.49      546.84     61.57 o 
   8  20   5       84.30      146.46     46.35 o 
   9  20   5      192.58      162.48     48.21 o 
  10  20   5       24.69       42.62     43.71 o 
   0  21   5       47.35       29.22     53.42 o 
   1  21   5       77.77      114.18     39.27 o 
   2  21   5       90.62      125.15     79.37 o 
   3  21   5      957.49     1040.05    109.44 o 
   4  21   5       18.40      -36.21     34.92 o 
   5  21   5       37.79       42.59     39.49 o 
   6  21   5       61.06       23.05     87.68 o 
   7  21   5      129.80       89.84     44.13 o 
   8  21   5        4.14        4.84     69.27 o 
   9  21   5      104.98      135.58     48.05 o 
   1  22   5      192.75      144.06     44.13 o 
   2  22   5      145.82      220.23     45.75 o 
   3  22   5       54.35       87.05     42.41 o 
   4  22   5        5.78        0.84     39.56 o 
   5  22   5      257.35      310.01     49.68 o 
   6  22   5       31.12      -14.16     43.94 o 
   7  22   5      255.16      234.70     49.37 o 
   8  22   5      105.42      133.34     48.51 o 
   9  22   5      214.69      237.96     52.13 o 
   0  23   5      115.50       85.99     61.56 o 
   1  23   5      279.50      366.78     54.25 o 
   2  23   5      170.50      286.56     51.60 o 
   3  23   5      358.67      317.31     59.28 o 
   4  23   5      212.31      227.92     50.04 o 
   5  23   5       37.66       52.06     43.61 o 
   6  23   5       21.32       -8.60     42.50 o 
   7  23   5      113.66       84.63     45.56 o 
   8  23   5        3.88      -22.06     43.17 o 
   1  24   5      118.72      131.97     44.40 o 
   2  24   5      154.37      134.45     44.87 o 
   3  24   5       26.47       23.40     44.58 o 
   4  24   5        0.32       62.90     45.22 o 
   5  24   5      299.13      280.77     53.29 o 
   6  24   5       23.48        1.66    108.06 o 
   7  24   5      148.94      105.35     48.84 o 
   0  25   5      157.81      222.01     72.26 o 
   1  25   5      118.72      114.81     56.28 o 
   2  25   5      132.50       51.36     93.78 o 
   3  25   5       77.66       43.70     45.14 o 
   4  25   5      254.38      244.40     52.02 o 
   5  25   5        5.29       73.78     47.59 o 
   6  25   5        0.50      -51.82     43.94 o 
   1  26   5       57.84        5.73     44.58 o 
   2  26   5       31.52       59.23     46.64 o 
   3  26   5        1.08       27.64     46.26 o 
   4  26   5       58.58       51.31     47.28 o 
   0  27   5      154.87      105.13     69.79 o 
   1  27   5      130.31      183.57     53.02 o 
   2  27   5        4.73       20.05     47.17 o 
   0   0   6     1918.51     2109.31    175.76 o 
   2   0   6     3035.82     3046.78    213.65 o 
   4   0   6      369.11      423.91     45.41 o 
   6   0   6     1857.08     2007.13    182.76 o 
  14   0   6      100.07      -40.53     66.89 o 
   1   1   6      212.13      166.67     33.53 o 
   2   1   6     3355.61     3230.83    153.54 o 
   3   1   6      622.17      652.42     43.06 o 
   4   1   6      299.68      323.71     42.07 o 
   6   1   6      157.18      155.34     46.82 o 
  14   1   6      405.55      308.18     82.60 o 
   0   2   6     3540.76     3267.21    269.28 o 
   1   2   6      184.23      195.28     23.65 o 
   2   2   6     1201.58     1191.99     59.83 o 
   3   2   6      232.39      215.85     35.65 o 
   4   2   6      681.65      676.95     60.60 o 
   5   2   6        9.19       10.80     30.72 o 
   6   2   6     1170.26     1003.87    109.22 o 
  13   2   6       68.96      -38.55     63.24 o 
  14   2   6      179.92      115.30     72.52 o 
   1   3   6     1066.05     1114.69     52.95 o 
   2   3   6     2816.06     2744.36    130.83 o 
   3   3   6     1506.13     1409.79    109.84 o 
   4   3   6     1096.13     1047.96     63.83 o 
   5   3   6      137.80      112.29     24.63 o 
   6   3   6      205.75      240.14     39.28 o 
  13   3   6      169.67       78.33     65.09 o 
  14   3   6      325.23      517.12     90.70 o 
   0   4   6     6546.19     6384.45    440.20 o 
   1   4   6      619.55      608.87     37.18 o 
   2   4   6      519.36      546.93     44.77 o 
   3   4   6      576.71      585.58     47.80 o 
   4   4   6      737.64      796.09     61.33 o 
   5   4   6      233.58      208.03     29.24 o 
   6   4   6      967.06     1057.14     69.92 o 
  12   4   6      411.20      574.28     86.38 o 
  13   4   6       87.33       59.63     62.89 o 
  14   4   6       32.96      114.24     70.41 o 
   1   5   6      111.17       82.69     19.14 o 
   2   5   6     1216.57     1308.53     94.42 o 
   3   5   6      257.73      298.68     34.22 o 
   4   5   6      896.61      786.62     52.33 o 
   5   5   6      572.71      638.26     48.05 o 
   6   5   6      524.88      518.46     44.27 o 
   7   5   6       48.53       49.73     32.74 o 
  12   5   6      656.02      706.87     94.31 o 
  13   5   6       26.80       60.16     62.00 o 
   0   6   6     5840.56     5709.56    285.29 o 
   1   6   6      636.25      651.25     37.16 o 
   2   6   6      304.31      348.65     26.55 o 
   3   6   6      439.76      438.33     38.63 o 
   4   6   6      152.10      117.03     28.65 o 
   5   6   6      130.69      112.73     30.61 o 
   6   6   6      684.17      704.41     65.31 o 
   7   6   6      321.55      260.74     45.37 o 
   8   6   6      242.83      210.35     45.77 o 
  11   6   6        8.17        0.57     52.50 o 
  12   6   6      159.79      -42.07     56.68 o 
  13   6   6       60.85       16.99     57.65 o 
   1   7   6      280.77      400.19     25.87 o 
   2   7   6      565.16      492.87     38.67 o 
   3   7   6      115.70      100.09     26.91 o 
   4   7   6     1918.44     2020.44    114.04 o 
   5   7   6     1244.92     1144.98     75.31 o 
   6   7   6      195.78      149.23     39.78 o 
   7   7   6      341.63      272.71     48.89 o 
   8   7   6      486.60      422.33     58.75 o 
  10   7   6       92.68      181.00     59.10 o 
  11   7   6      261.57      418.10     74.24 o 
  12   7   6      413.89      409.30     75.29 o 
  13   7   6       55.09       49.95     60.29 o 
   0   8   6     2879.18     2984.50    157.55 o 
   1   8   6     1821.93     1726.54     70.55 o 
   2   8   6      110.11       88.63     21.14 o 
   3   8   6      983.17     1060.05     74.60 o 
   4   8   6      360.29      362.11     37.75 o 
   5   8   6      122.65      121.83     28.30 o 
   6   8   6      747.36      793.17     81.02 o 
   7   8   6      528.84      516.77     64.78 o 
   8   8   6      121.82       76.88     40.31 o 
   9   8   6      202.45      133.03     47.39 o 
  10   8   6      295.99      146.54     59.01 o 
  11   8   6       38.80       14.43     51.71 o 
  12   8   6      116.19      391.79     74.81 o 
  13   8   6      137.72      -24.38     63.41 o 
   1   9   6      153.35       91.15     23.21 o 
   2   9   6      602.37      659.22     43.35 o 
   3   9   6      415.89      403.99     33.39 o 
   4   9   6      693.45      638.34     43.06 o 
   5   9   6     1500.90     1391.40     85.42 o 
   6   9   6       82.28       50.04     36.00 o 
   7   9   6      249.22      322.30     53.73 o 
   8   9   6      608.31      706.74     78.77 o 
   9   9   6      130.78       84.76     46.56 o 
  10   9   6      136.31      119.43     51.14 o 
   0  10   6      422.33      370.79     68.50 o 
   1  10   6     1797.58     1669.28     83.32 o 
   2  10   6      901.08      863.88     86.38 o 
   3  10   6      488.73      477.14     38.72 o 
   4  10   6      521.86      573.77     39.82 o 
   5  10   6      155.27      155.47     32.83 o 
   6  10   6      185.37      147.77     44.31 o 
   7  10   6      427.81      367.59     58.26 o 
   8  10   6       15.78      -20.42     41.81 o 
   9  10   6      140.17      194.77     53.56 o 
  10  10   6      212.55      195.48     53.34 o 
   1  11   6      644.15      710.53     47.05 o 
   2  11   6      990.16     1022.95     56.59 o 
   3  11   6       82.83      112.61     24.99 o 
   4  11   6      182.66      220.95     29.93 o 
   5  11   6      739.53      791.15     60.16 o 
   6  11   6       21.17       42.47     38.68 o 
   7  11   6      203.35      191.43     48.05 o 
   8  11   6      215.50      200.98     52.68 o 
   9  11   6       42.57      -29.92     44.40 o 
  10  11   6       75.38       31.51     48.45 o 
  11  11   6      225.93      277.11     65.04 o 
   0  12   6      223.64      260.08     53.82 o 
   1  12   6      390.40      426.45     34.85 o 
   2  12   6      688.86      737.33     47.00 o 
   3  12   6      704.79      727.11     46.80 o 
   4  12   6      548.86      548.60     41.46 o 
   5  12   6      140.54      192.10     35.13 o 
   6  12   6      124.02      181.56     36.48 o 
   7  12   6      514.28      601.66     70.54 o 
   8  12   6        3.26       38.24     44.18 o 
   9  12   6      256.32      203.35     55.67 o 
  10  12   6       96.25       68.78     54.00 o 
  11  12   6       19.64       20.68     53.64 o 
   1  13   6      254.74      254.51     38.69 o 
   2  13   6      262.05      238.97     30.68 o 
   3  13   6      119.56      169.08     28.68 o 
   4  13   6      416.92      396.36     37.86 o 
   5  13   6      961.92      831.70    130.48 o 
   6  13   6      197.79      171.24     37.06 o 
   7  13   6      604.63      595.72     55.09 o 
   8  13   6      111.99       95.54     52.54 o 
   9  13   6      247.03      263.86     59.10 o 
  10  13   6      115.44      160.84     57.43 o 
  11  13   6      283.93      112.39     63.46 o 
  12  13   6       35.34        3.39     55.89 o 
   0  14   6       17.48       31.29     43.35 o 
   1  14   6      349.35      405.65     46.68 o 
   2  14   6       55.86       96.15     26.93 o 
   3  14   6     2093.06     2195.95    103.09 o 
   4  14   6       84.36       61.48     33.01 o 
   5  14   6      235.32      245.54     39.33 o 
   6  14   6        4.76       30.44     32.76 o 
   7  14   6      353.88      299.01     44.68 o 
   8  14   6        5.80        8.10     33.99 o 
   9  14   6      262.39      338.13     46.80 o 
  10  14   6       63.01       14.79     54.96 o 
  11  14   6        4.42        1.14     58.84 o 
   1  15   6      673.81      809.97     87.26 o 
   2  15   6       87.39      149.16     71.86 o 
   3  15   6      207.07      203.55     30.43 o 
   4  15   6      117.24      157.12     38.29 o 
   5  15   6      763.89      744.38     66.77 o 
   6  15   6       13.93       22.01     44.47 o 
   7  15   6      402.96      443.82     57.78 o 
   8  15   6       21.90       50.74     60.11 o 
   9  15   6      351.02      432.70     58.68 o 
  10  15   6       25.84      -23.71     36.83 o 
  11  15   6      101.32      129.86     63.33 o 
   0  16   6      128.75      194.16     52.24 o 
   1  16   6       21.51       19.91     31.23 o 
   2  16   6       84.85       72.02     41.06 o 
   3  16   6     1160.55     1186.25     81.32 o 
   4  16   6      151.66       61.47     35.32 o 
   5  16   6      106.71      162.12     39.89 o 
   6  16   6      163.82      152.22     40.30 o 
   7  16   6      299.49      307.77     51.93 o 
   8  16   6        3.09      -28.32     36.09 o 
   9  16   6      239.38      213.45     47.12 o 
  10  16   6        9.34       39.40     39.02 o 
  11  16   6       37.86       24.77     45.15 o 
   1  17   6      312.14      309.25     45.49 o 
   2  17   6       63.50       87.41     35.01 o 
   3  17   6      181.03      156.88     38.79 o 
   4  17   6       86.92       76.61     37.13 o 
   5  17   6      539.35      456.83     54.93 o 
   6  17   6      117.36       85.12     39.67 o 
   7  17   6      382.59      451.77     54.45 o 
   8  17   6      128.50      140.23     42.77 o 
   9  17   6      122.97      190.80     59.06 o 
  10  17   6       15.82       78.08     43.26 o 
   0  18   6       27.67       45.11     48.23 o 
   1  18   6      206.62      213.21     58.33 o 
   2  18   6       89.64      109.38     38.40 o 
   3  18   6      513.53      518.15     56.58 o 
   4  18   6      217.47      244.32    104.41 o 
   5  18   6       36.32       12.38     44.47 o 
   6  18   6       22.06        6.42     38.59 o 
   7  18   6      291.10      204.70     47.37 o 
   8  18   6       12.40       38.23     38.54 o 
   9  18   6      225.67      218.07     48.93 o 
  10  18   6       29.06       75.22     45.13 o 
   1  19   6      350.16      436.54     53.75 o 
   2  19   6       92.02      109.38     40.79 o 
   3  19   6       63.85      105.22     40.92 o 
   4  19   6       27.82        9.95     37.79 o 
   5  19   6      623.96      681.09    109.36 o 
   6  19   6       50.63       30.04     40.65 o 
   7  19   6      159.70      133.45     46.51 o 
   8  19   6      199.34      112.10     66.36 o 
   9  19   6        9.93       38.25     43.44 o 
   0  20   6       72.73       77.89     54.22 o 
   1  20   6      294.64      279.66     47.01 o 
   2  20   6       17.15       -3.59     37.74 o 
   3  20   6      176.75      219.85     53.31 o 
   4  20   6       68.18       80.31     40.00 o 
   5  20   6      100.61      145.14     42.98 o 
   6  20   6       20.61        2.01     41.35 o 
   7  20   6      355.31      326.75     55.22 o 
   8  20   6        3.32       23.46     42.84 o 
   1  21   6      276.60      273.45     50.73 o 
   2  21   6       43.20      113.89     45.51 o 
   3  21   6       40.33       36.35     39.79 o 
   4  21   6       19.14       25.49     41.62 o 
   5  21   6      668.30      685.57     67.43 o 
   6  21   6       19.44       25.58     42.98 o 
   7  21   6       62.19       61.39     45.93 o 
   8  21   6       37.66        1.45     96.15 o 
   0  22   6       40.52      105.62     63.63 o 
   1  22   6      181.84      290.10     52.29 o 
   2  22   6        0.39       15.86     72.13 o 
   3  22   6      213.24      262.14     78.35 o 
   4  22   6        4.51        9.70     43.66 o 
   5  22   6       30.30       47.14     43.88 o 
   6  22   6      106.11      191.26     51.09 o 
   7  22   6      237.73      342.53     56.14 o 
   1  23   6      149.36      240.11     50.34 o 
   2  23   6       29.14       -7.98     43.40 o 
   3  23   6        3.00      -79.78     39.89 o 
   4  23   6       66.66       69.09     44.68 o 
   5  23   6      288.01      193.64     76.33 o 
   6  23   6      180.28      167.15     52.58 o 
   0  24   6      135.52       23.59     64.91 o 
   1  24   6       18.62       14.64     46.43 o 
   2  24   6       45.94       24.48     43.79 o 
   3  24   6      136.95      219.39     53.91 o 
   4  24   6       15.00       40.97     47.33 o 
   5  24   6        6.02       10.00     48.38 o 
   1  25   6       32.98        0.16     45.78 o 
   2  25   6      166.11      198.38     53.72 o 
   3  25   6       38.30       19.62     46.75 o 
   2   0   7      604.12      639.90     66.93 o 
   0   1   7     2136.84     2116.52    102.52 o 
   1   1   7       22.87      -36.16     18.19 o 
   2   1   7      176.41      152.39     34.59 o 
   1   2   7       98.44      127.86     20.17 o 
   2   2   7      840.93      798.14     85.46 o 
   3   2   7      197.84      264.87     38.46 o 
   0   3   7     1184.57     1212.95    102.18 o 
   1   3   7      649.57      638.13     46.32 o 
   2   3   7      281.59      342.15     44.01 o 
   3   3   7      505.34      494.64     44.78 o 
   4   3   7     1088.11     1002.64     71.33 o 
   1   4   7       73.41       53.82     24.73 o 
   2   4   7      931.79      874.24     51.04 o 
   3   4   7       92.50       82.32     26.81 o 
   4   4   7      930.11      998.45     71.08 o 
   0   5   7      897.98      836.61     66.24 o 
   1   5   7      182.59      215.14     28.21 o 
   2   5   7      242.15      288.37     27.01 o 
   3   5   7      425.44      479.61     52.50 o 
   4   5   7      772.65      933.90     84.93 o 
   5   5   7       57.55       52.72     34.59 o 
  12   5   7      156.78       34.37     68.56 o 
   1   6   7      167.77      221.50     25.86 o 
   2   6   7      941.35      819.91     48.70 o 
   3   6   7      171.41      194.00     26.73 o 
   4   6   7      659.83      666.92     72.48 o 
   5   6   7      132.14      104.82     38.90 o 
   6   6   7      198.06      189.05     43.74 o 
   0   7   7      550.16      599.37     53.78 o 
   1   7   7      235.62      213.80     27.40 o 
   2   7   7      723.48      697.24     42.81 o 
   3   7   7      659.87      725.00     44.72 o 
   4   7   7      520.35      489.79     58.04 o 
   5   7   7      152.66      124.58     38.99 o 
   6   7   7      944.18      958.50     94.00 o 
   1   8   7      469.65      435.38     49.81 o 
   2   8   7     1316.41     1280.56     67.78 o 
   3   8   7      354.61      382.92     34.16 o 
   4   8   7       95.88      106.23     31.47 o 
   5   8   7      477.65      490.19     70.28 o 
   6   8   7      312.64      293.39     52.72 o 
   7   8   7       74.77      118.33     44.67 o 
   0   9   7      217.95      117.37     43.74 o 
   1   9   7      505.79      530.34     40.69 o 
   2   9   7       80.57       45.03     23.83 o 
   3   9   7      893.85      866.98     50.19 o 
   4   9   7       82.18      142.21     32.28 o 
   5   9   7      176.70      228.83     36.15 o 
   6   9   7      592.51      586.30     75.03 o 
   7   9   7      420.58      503.39     72.96 o 
   1  10   7      429.51      458.73     55.38 o 
   2  10   7      578.82      682.92     46.85 o 
   3  10   7       90.64       70.83     25.74 o 
   4  10   7      211.03      184.03     36.45 o 
   5  10   7      797.24      848.62    115.47 o 
   6  10   7      112.11       64.03     41.89 o 
   7  10   7       48.77       50.26     42.55 o 
   8  10   7      385.78      489.22     70.41 o 
   0  11   7      579.84      530.67     66.05 o 
   1  11   7       70.53      124.73     57.34 o 
   2  11   7      340.25      350.32     44.52 o 
   3  11   7      869.36      865.09     52.98 o 
   4  11   7      253.65      201.99     38.56 o 
   5  11   7       70.42       44.99     31.00 o 
   6  11   7      183.26      143.31     37.48 o 
   7  11   7      164.82      201.99     52.15 o 
   8  11   7       45.69       49.42     49.86 o 
   9  11   7      243.85      308.26     62.14 o 
   1  12   7      902.30      870.18     70.70 o 
   2  12   7      176.21      212.87     39.14 o 
   3  12   7      140.74      120.54     35.88 o 
   4  12   7       87.52      118.20     45.24 o 
   5  12   7      456.30      521.88     50.41 o 
   6  12   7      153.31      130.55     36.11 o 
   7  12   7      106.63       63.95     51.11 o 
   8  12   7      612.67      587.79     82.82 o 
   9  12   7      138.56      127.22     58.70 o 
   0  13   7      331.35      323.18     60.99 o 
   1  13   7      268.78      279.92     97.30 o 
   2  13   7       93.67       96.73     46.29 o 
   3  13   7      494.44      477.09     51.70 o 
   4  13   7      296.24      350.51     64.71 o 
   5  13   7       29.99        4.93     32.67 o 
   6  13   7      132.67      183.43     55.93 o 
   7  13   7      195.07      246.14     46.60 o 
   8  13   7       97.81      116.89     40.98 o 
   9  13   7      252.02      237.28     46.12 o 
  10  13   7       22.78      144.21     60.46 o 
   1  14   7      979.30     1199.57     83.29 o 
   2  14   7      103.84      120.38     38.81 o 
   3  14   7       45.07       27.61     34.15 o 
   4  14   7        0.87       21.41     34.58 o 
   5  14   7      674.37      705.71     62.38 o 
   6  14   7        2.89       51.07     37.05 o 
   7  14   7      194.51      182.30     43.16 o 
   8  14   7      155.80      142.49     44.56 o 
   9  14   7      118.21       93.26     42.16 o 
  10  14   7       42.55       54.85     79.87 o 
   0  15   7      271.84      239.04     63.24 o 
   1  15   7      389.75      360.50     56.68 o 
   2  15   7        7.66       43.90     35.51 o 
   3  15   7      480.84      537.16     55.12 o 
   4  15   7       76.01       44.18     36.93 o 
   5  15   7       69.74       58.52     50.63 o 
   6  15   7        9.42      -28.59     34.44 o 
   7  15   7      223.97      269.89     85.22 o 
   8  15   7       12.51       49.94     38.65 o 
   9  15   7      110.63       80.23     41.90 o 
  10  15   7        2.67        9.80     40.46 o 
   1  16   7      455.34      416.72     52.37 o 
   2  16   7        4.00      -18.82     34.73 o 
   3  16   7       47.62       70.49     57.38 o 
   4  16   7       72.04       18.00     34.99 o 
   5  16   7      516.45      517.48     57.15 o 
   6  16   7       30.71       35.76     57.85 o 
   7  16   7      287.03      321.99    107.18 o 
   8  16   7      110.82       20.76     40.34 o 
   9  16   7      156.24       91.55     42.61 o 
   0  17   7      272.36      184.12     64.56 o 
   1  17   7      185.11      213.39     45.48 o 
   2  17   7       20.18       76.48     38.30 o 
   3  17   7      264.00      306.61     50.10 o 
   4  17   7       41.54       47.16     39.60 o 
   5  17   7       39.65       58.02     39.93 o 
   6  17   7      110.42       67.19     41.53 o 
   7  17   7      163.04      149.76     45.79 o 
   8  17   7        0.94      -33.87     39.29 o 
   1  18   7      315.31      379.82     54.02 o 
   2  18   7       24.91       -9.02     39.60 o 
   3  18   7       30.49        7.88     39.97 o 
   4  18   7      129.77      129.51     42.51 o 
   5  18   7      357.78      352.58     53.02 o 
   6  18   7      216.94      172.11     74.99 o 
   7  18   7       74.68       28.38     41.17 o 
   8  18   7       25.45       70.76     48.12 o 
   0  19   7      121.83      185.13     62.14 o 
   1  19   7      318.69      255.11     58.57 o 
   2  19   7        0.96       -0.98     40.10 o 
   3  19   7      428.72      427.40     57.07 o 
   4  19   7       29.33       44.40     43.17 o 
   5  19   7       12.40       29.70     41.57 o 
   6  19   7       77.05       21.52     43.48 o 
   7  19   7      107.28      117.39     46.77 o 
   1  20   7      185.09      223.58     51.34 o 
   2  20   7       31.63       58.75     44.17 o 
   3  20   7       26.78        9.05     43.48 o 
   4  20   7       25.58       41.63     52.74 o 
   5  20   7      239.14      254.35     94.26 o 
   6  20   7       31.10       41.02     49.75 o 
   0  21   7       21.63      -11.88     62.58 o 
   1  21   7      209.52      266.35     81.83 o 
   2  21   7       26.33       86.95     47.22 o 
   3  21   7      284.12      321.07     57.67 o 
   4  21   7       40.22       66.22     54.77 o 
   5  21   7       51.76       66.87     55.03 o 
   1  22   7       95.95       48.75     48.36 o 
   2  22   7       77.28      143.33     79.83 o 
   3  22   7       55.29       71.69     69.33 o 
   4  22   7       76.89       97.10     57.10 o 
   0  23   7       93.90       12.15     64.56 o 
   1  23   7       30.37       51.06     48.77 o 
   2  23   7       85.73       71.17     50.59 o 
   0   0   8     3349.37     3257.97    238.87 o 
   1   1   8       10.57       -7.56     19.30 o 
   0   2   8     1627.93     1923.74    153.19 o 
   1   2   8      171.94      153.70     30.33 o 
   2   2   8       62.92       97.34     42.25 o 
   1   3   8        7.03      -12.04     41.94 o 
   2   3   8      664.83      750.69     55.08 o 
   0   4   8      257.97      231.56     53.69 o 
   1   4   8      423.08      425.91     35.62 o 
   2   4   8      391.80      388.97     41.63 o 
   3   4   8      190.26      246.57     52.10 o 
   1   5   8       75.88      164.63     26.41 o 
   2   5   8      777.59      895.82     64.01 o 
   3   5   8       24.65       -1.86     27.04 o 
   0   6   8      259.83      407.94     57.56 o 
   1   6   8       57.09       57.08     29.43 o 
   2   6   8      739.03      854.39     65.03 o 
   3   6   8      390.68      405.48     44.51 o 
   4   6   8      543.91      627.31     55.31 o 
   1   7   8      325.58      258.57     39.18 o 
   2   7   8      908.39      918.31     86.38 o 
   3   7   8      138.72      189.38     35.54 o 
   4   7   8      159.92      188.85     36.77 o 
   0   8   8      380.58      365.16     60.73 o 
   1   8   8      257.93      245.09     37.87 o 
   2   8   8      189.35      245.76     60.42 o 
   3   8   8      561.99      635.77     57.89 o 
   4   8   8      509.82      417.54     47.50 o 
   5   8   8       61.20      110.54     34.64 o 
   1   9   8      159.19      185.31     38.75 o 
   2   9   8      216.14      280.35     40.70 o 
   3   9   8      100.28       66.18     45.61 o 
   4   9   8      192.27      166.63     38.75 o 
   5   9   8      152.32      197.56     38.67 o 
   6   9   8       29.18       38.51     50.74 o 
   0  10   8      604.56      706.57     86.16 o 
   1  10   8      118.64       64.73     33.43 o 
   2  10   8       10.76      -10.27     31.10 o 
   3  10   8      919.60      924.40     72.26 o 
   4  10   8       28.08       52.24     41.21 o 
   5  10   8       40.97       60.17     34.02 o 
   6  10   8      157.83      188.29     39.41 o 
   7  10   8      222.72      135.06     55.18 o 
   1  11   8      359.26      323.28     52.83 o 
   2  11   8       73.46       54.71     34.36 o 
   3  11   8        2.52      -72.12     70.23 o 
   4  11   8      491.38      474.49     56.37 o 
   5  11   8      186.07      100.49     37.16 o 
   6  11   8      119.51      124.94     38.88 o 
   7  11   8      248.54      208.02     64.21 o 
   8  11   8       70.87      109.58     58.09 o 
   0  12   8      617.34      678.97     87.31 o 
   1  12   8      277.49      274.09     44.18 o 
   2  12   8       97.56       81.61     36.69 o 
   3  12   8      327.08      346.67     48.71 o 
   4  12   8      117.91       92.10     87.33 o 
   5  12   8       25.12       69.68     79.98 o 
   6  12   8      280.63      320.06     47.17 o 
   7  12   8      178.32      181.33     44.17 o 
   8  12   8        4.10      -43.92     53.25 o 
   9  12   8       49.19      123.17     60.64 o 
   1  13   8      205.02      231.22     44.56 o 
   2  13   8      101.57       90.81     45.92 o 
   3  13   8       28.51       50.93     37.12 o 
   4  13   8      208.44      213.78     44.66 o 
   5  13   8      342.94      406.97     49.56 o 
   6  13   8       23.26       -3.11     37.06 o 
   7  13   8       43.02      119.26     41.61 o 
   8  13   8       35.24       52.85     59.19 o 
   0  14   8       58.39       27.99     54.39 o 
   1  14   8      401.79      417.42     54.91 o 
   2  14   8        5.20      -56.71     35.84 o 
   3  14   8      257.75      233.84     43.39 o 
   4  14   8       14.67       20.05     38.63 o 
   5  14   8      111.63       71.06     39.76 o 
   6  14   8       71.94       45.37     36.98 o 
   7  14   8      145.58       99.09     42.82 o 
   8  14   8        3.70      -36.28     37.28 o 
   1  15   8      259.54      262.46     48.00 o 
   2  15   8       63.39      127.86     42.77 o 
   3  15   8        4.15        7.48     37.52 o 
   4  15   8       46.71       49.29     69.07 o 
   5  15   8      489.17      419.97     54.71 o 
   6  15   8       15.03        3.48     39.32 o 
   7  15   8       58.40      105.90     43.07 o 
   0  16   8       22.56       23.06     56.64 o 
   1  16   8      193.20      298.88    102.45 o 
   2  16   8       64.64       44.03     40.18 o 
   3  16   8       69.87       65.48     80.75 o 
   4  16   8       40.19       52.90     40.15 o 
   5  16   8       68.54      143.26     43.73 o 
   6  16   8        2.95      -36.14     38.35 o 
   7  16   8       98.42       61.88     43.41 o 
   1  17   8      308.77      317.94     68.94 o 
   2  17   8       86.86       47.17     50.70 o 
   3  17   8       25.60       32.70     42.44 o 
   4  17   8       16.50      -33.45     38.86 o 
   5  17   8      229.27      228.69     51.14 o 
   6  17   8       76.31      105.47     45.01 o 
   0  18   8       30.31       28.82     62.05 o 
   1  18   8       54.18       12.63     44.11 o 
   2  18   8       44.25       96.92     56.46 o 
   3  18   8      248.67      258.74     53.46 o 
   4  18   8       51.98       95.80     45.68 o 
   5  18   8        9.43       66.49     43.98 o 
   1  19   8      258.66      243.17     51.73 o 
   2  19   8       34.45       77.90     46.87 o 
   3  19   8       21.64      -30.93     42.90 o 
   4  19   8        3.19       32.93     44.08 o 
   0  20   8       19.83       30.06     67.86 o 
   1  20   8        2.05       89.03     48.21 o 
   2  20   8       14.52      105.49     85.70 o 
   2   0   9      672.97      651.95     84.98 o 
   2   1   9      262.33      257.04     56.24 o 
   3   1   9       95.75       53.34     44.75 o 
   1   2   9       14.06      -54.57     37.54 o 
   2   2   9      409.00      416.39     65.97 o 
   3   2   9       36.54      -36.26     40.09 o 
   0   3   9      520.10      478.13     68.30 o 
   1   3   9        8.61       38.99     45.68 o 
   2   3   9       48.89       55.01     44.36 o 
   3   3   9      191.13      231.43     58.79 o 
   1   4   9       97.80      110.63     49.07 o 
   2   4   9      323.59      390.38     67.02 o 
   3   4   9       16.28      -20.95     45.81 o 
   4   4   9      270.06      277.15     60.73 o 
   0   5   9     1086.25     1253.21    114.64 o 
   1   5   9       41.48       44.76     32.30 o 
   2   5   9       60.49      142.45     54.57 o 
   3   5   9      287.78      335.20     63.46 o 
   4   5   9       44.16      -51.84     44.80 o 
   5   5   9       26.53      -64.25     43.57 o 
   1   6   9       67.92       48.02     32.21 o 
   2   6   9      189.00      188.35     55.98 o 
   3   6   9       14.90       86.16     50.26 o 
   4   6   9      554.96      536.39     78.82 o 
   5   6   9       76.99       84.62     53.73 o 
   0   7   9      562.81      565.39     75.07 o 
   1   7   9      249.56      229.93     40.77 o 
   2   7   9        9.94       45.10     34.33 o 
   3   7   9       72.12       34.46     50.21 o 
   4   7   9       18.54       66.49     52.32 o 
   5   7   9       35.44        0.57     51.31 o 
   6   7   9      400.22      488.95     78.68 o 
   1   8   9      165.46      212.70     42.88 o 
   2   8   9      166.25      200.48     42.09 o 
   3   8   9       14.29       30.58     34.81 o 
   4   8   9      156.88      141.17     58.44 o 
   5   8   9      203.16      112.74     58.70 o 
   6   8   9      115.21       84.01     56.42 o 
   7   8   9        0.58       59.67     53.38 o 
   0   9   9      155.25      223.33     61.96 o 
   1   9   9      422.94      388.22     51.39 o 
   2   9   9       38.25       14.87     34.86 o 
   3   9   9       89.08       76.03     38.52 o 
   4   9   9       70.40       84.23     55.89 o 
   5   9   9       60.82      105.92     58.92 o 
   6   9   9       59.16      -13.25     53.25 o 
   7   9   9      227.79      146.67     62.36 o 
   1  10   9      197.73      129.82     39.48 o 
   2  10   9      276.83      348.64     47.49 o 
   3  10   9       61.95       -3.42     34.45 o 
   4  10   9       43.42       50.99     37.42 o 
   5  10   9      322.69      323.01     73.62 o 
   6  10   9        2.14       -6.07     54.83 o 
   7  10   9       50.47       49.33     58.88 o 
   0  11   9       35.85      -20.73     49.11 o 
   1  11   9      107.67      204.19     46.89 o 
   2  11   9      222.72      283.98     47.51 o 
   3  11   9       84.64       32.71     38.65 o 
   4  11   9      238.14      341.17     52.35 o 
   5  11   9       60.56      -22.05     52.02 o 
   6  11   9        6.68        4.40     56.02 o 
   7  11   9      149.08      162.87     66.32 o 
   1  12   9      240.27      291.37     49.40 o 
   2  12   9      170.03      186.33     45.18 o 
   3  12   9       43.12       30.40     38.60 o 
   4  12   9       24.06      -16.95     42.73 o 
   5  12   9      130.96      119.47     43.37 o 
   6  12   9        6.69       11.09     58.97 o 
   0  13   9        6.47      -41.98     53.16 o 
   1  13   9       17.55       10.38     39.71 o 
   2  13   9      165.07      282.72     84.05 o 
   3  13   9      228.44      230.82     46.90 o 
   4  13   9       44.85       52.74     48.12 o 
   5  13   9        1.61       14.06     44.67 o 
   1  14   9      249.72      247.70     50.10 o 
   2  14   9       41.21       14.12     39.77 o 
   3  14   9       20.74      -35.30     37.67 o 
   4  14   9        8.42      -18.32     39.11 o 
   5  14   9       78.80       73.29     44.34 o 
   0  15   9       19.52       78.73     61.30 o 
   1  15   9        1.24      -43.26     39.87 o 
   2  15   9       13.12      -56.78     38.60 o 
   3  15   9      377.60      374.09     78.62 o 
   4  15   9        2.89        5.54     40.73 o 
   1  16   9      223.27      178.01     71.64 o 
   2  16   9       18.30      -20.87     50.52 o 
   4   1  10      154.99      173.21     57.43 o 
   3   2  10       43.64       54.52     50.56 o 
   4   2  10       29.89       56.90     55.40 o 
   5   2  10       52.16      152.17     56.42 o 
   3   3  10       13.98      -10.69     51.80 o 
   4   3  10      107.81      162.38     58.75 o 
   5   3  10      108.77      188.26     63.37 o 
   2   4  10       80.67       25.66     52.94 o 
   3   4  10        7.27       75.78     53.38 o 
   4   4  10      360.84      364.20     72.13 o 
   5   4  10       91.79      108.43     58.22 o 
   2   5  10      132.57       88.36     56.90 o 
   3   5  10        3.15      -36.13     48.72 o 
   4   5  10       49.68      154.37     58.75 o 
   5   5  10       72.13       -9.11     52.72 o 
   1   6  10        1.52       38.95     52.98 o 
   2   6  10      108.03      117.01     60.86 o 
   3   6  10       61.73       72.26     54.92 o 
   4   6  10      353.89      427.87     76.00 o 
   5   6  10       19.58       69.57     55.36 o 
   1   7  10       89.14        8.71     51.62 o 
   2   7  10       47.58      -46.51     49.73 o 
   3   7  10        4.26       10.43     53.38 o 
   4   7  10       40.65      126.39     61.12 o 
   0   8  10       81.48       97.30     56.46 o 
   1   8  10        8.35       30.72     52.15 o 
   2   8  10       67.35       32.48     54.74 o 
   3   8  10      340.67      392.10     76.66 o 
   4   8  10      165.22      205.91     66.85 o 
   1   9  10       60.29       41.05     39.51 o 
   2   9  10       71.96       63.11     60.11 o 
   3   9  10       24.61      -74.72     57.08 o 
   0  10  10      224.20      178.49     64.95 o 
   1  10  10       10.86       -5.79     39.63 o 
   2  10  10       22.86        4.31     55.32 o 
   1  11  10       90.03      136.27     45.50 o 
                                                 
